# Supplementary material for: Bis(3-methyl­anilinium) sulfate
Source: Acta Crystallogr Sect E Struct Rep Online. 2011 Nov 5;67(Pt 12):o3172. doi: 10.1107/S1600536811045624 (PMC3238843; doi:10.1107/S1600536811045624)
Supplement: Supplementary file 1 [file e-67-o3172-sup1.cif]

##############################################################################
#                                                                            #
# This CIF contains the data in a paper accepted for publication in          #
# Acta Crystallographica Section E. It conforms to the requirements of       #
# Notes for Authors for Acta Crystallographica Section E, and has been       #
# peer reviewed under the auspices of the IUCr Commission on Journals.       #
#                                                                            #
# Full details of the Crystallographic Information File format               #
# are given in the paper "The Crystallographic Information File (CIF):       #
# a New Standard Archive File for Crystallography" by S. R. Hall, F. H.      #
# Allen and I. D. Brown [Acta Cryst. (1991), A47, 655-685].                  #
#                                                                            #
# The current version of the core CIF dictionary is obtainable from          #
# ftp://ftp.iucr.org/pub/cif_core.dic.                                       #
#                                                                            #
# Software is freely available for graphical display of the structure(s)     #
# in this CIF. For information consult the CIF software page                 #
# http://www.iucr.org/resources/cif/software.                                #
#                                                                            #
# This file may be used for bona fide research purposes within the           #
# scientific community so long as proper attribution is given to the journal # 
# article from which it was obtained.                                        #
#                                                                            #
##############################################################################
data_I
_audit_creation_method     SHELXL-97
_chemical_name_systematic
;
Bis(3-methylanilinium) sulfate
;
_chemical_name_common     ?
_chemical_formula_moiety     '2(C7 H10 N +), O4 S 2-'
_chemical_formula_sum     'C14 H20 N2 O4 S'
_chemical_formula_iupac     '2C7 H10 N +, S O4 2-'
_chemical_formula_weight     312.23
_chemical_melting_point     ?
_symmetry_cell_setting     monoclinic
_symmetry_space_group_name_H-M     'C 2/c'
_symmetry_space_group_name_Hall     '-C 2yc'
loop_
    _symmetry_equiv_pos_as_xyz
    'x, y, z'
    '-x, y, -z+1/2'
    'x+1/2, y+1/2, z'
    '-x+1/2, y+1/2, -z+1/2'
    '-x, -y, -z'
    'x, -y, z-1/2'
    '-x+1/2, -y+1/2, -z'
    'x+1/2, -y+1/2, z-1/2'
_cell_length_a     17.2168(8)
_cell_length_b     15.0298(7)
_cell_length_c     6.1283(3)
_cell_angle_alpha     90.00
_cell_angle_beta     110.819(3)
_cell_angle_gamma     90.00
_cell_volume     1482.25(12)
_cell_formula_units_Z     4
_cell_measurement_reflns_used     3393
_cell_measurement_theta_min     3.5839
_cell_measurement_theta_max     32.0458
_cell_measurement_temperature     293(2)
_exptl_crystal_description     'block'
_exptl_crystal_colour     'colourless'
_exptl_crystal_size_max     0.23
_exptl_crystal_size_mid     0.22
_exptl_crystal_size_min     0.20
_exptl_crystal_density_diffrn     1.399
_exptl_crystal_density_meas     ?
_exptl_crystal_density_method     'not measured'
_exptl_crystal_F_000     664
_exptl_absorpt_coefficient_mu     0.236
_exptl_absorpt_correction_type     none
_exptl_absorpt_process_details     ?
_exptl_absorpt_correction_T_min     ?
_exptl_absorpt_correction_T_max     ?
_exptl_special_details     ?
_diffrn_ambient_temperature     293(2)
_diffrn_radiation_type     MoK\a
_diffrn_radiation_wavelength     0.71073
_diffrn_radiation_source     'fine-focus sealed tube'
_diffrn_radiation_monochromator     graphite
_diffrn_measurement_device_type     'Oxford Xcalibur2'
_diffrn_measurement_method     '\w-2\q scans'
_diffrn_detector_area_resol_mean     ?
_diffrn_reflns_number     7603
_diffrn_reflns_av_R_equivalents     0.0241
_diffrn_reflns_av_sigmaI/netI     0.0433
_diffrn_reflns_theta_min     3.59
_diffrn_reflns_theta_max     32.12
_diffrn_reflns_theta_full     25.00
_diffrn_measured_fraction_theta_max     0.925
_diffrn_measured_fraction_theta_full     0.998
_diffrn_reflns_limit_h_min     -24
_diffrn_reflns_limit_h_max     24
_diffrn_reflns_limit_k_min     -21
_diffrn_reflns_limit_k_max     20
_diffrn_reflns_limit_l_min     -8
_diffrn_reflns_limit_l_max     8
_diffrn_standards_number     ?
_diffrn_standards_interval_count     ?
_diffrn_standards_interval_time     ?
_diffrn_standards_decay_%     ?
_refine_special_details
;
Refinement of <i>F</i>^2^ against ALL reflections. The weighted <i>R</i>-factor
<i>wR</i> and goodness of fit <i>S</i> are based on <i>F</i>^2^, conventional
<i>R</i>-factors <i>R</i> are based on <i>F</i>, with <i>F</i> set to zero for
negative <i>F</i>^2^. The threshold expression of <i>F</i>^2^ >
\s(<i>F</i>^2^) is used only for calculating <i>R</i>-factors(gt) <i>etc</i>.
and is not relevant to the choice of reflections for refinement.
<i>R</i>-factors based on <i>F</i>^2^ are statistically about twice as large
as those based on <i>F</i>, and <i>R</i>- factors based on ALL data will be
even larger.
;
_reflns_number_total     2404
_reflns_number_gt     1615
_reflns_threshold_expression     I>2sigma(I)
_refine_ls_structure_factor_coef     Fsqd
_refine_ls_matrix_type     full
_refine_ls_R_factor_all     0.0620
_refine_ls_R_factor_gt     0.0377
_refine_ls_wR_factor_gt     0.1109
_refine_ls_wR_factor_ref     0.1348
_refine_ls_goodness_of_fit_ref     1.038
_refine_ls_restrained_S_all     1.038
_refine_ls_number_reflns     2404
_refine_ls_number_parameters     104
_refine_ls_number_restraints     0
_refine_ls_hydrogen_treatment     constr
_refine_ls_weighting_scheme     calc
_refine_ls_weighting_details
         'calc w=1/[\s^2^(Fo^2^)+(0.0795P)^2^+0.0000P] where P=(Fo^2^+2Fc^2^)/3'
_atom_sites_solution_hydrogens     geom
_atom_sites_solution_primary     direct
_atom_sites_solution_secondary     difmap
_refine_ls_shift/su_max     0.017
_refine_ls_shift/su_mean     0.001
_refine_diff_density_max     0.313
_refine_diff_density_min     -0.271
_refine_ls_extinction_method     none
_refine_ls_extinction_coef     ?
loop_
    _atom_type_symbol
    _atom_type_description
    _atom_type_scat_dispersion_real
    _atom_type_scat_dispersion_imag
    _atom_type_scat_source
    'C' 'C' 0.0030 0.0020
                         'International Tables Vol C Tables 4.2.6.8 and 6.1.1.4'
    'H' 'H' 0.0000 0.0000
                         'International Tables Vol C Tables 4.2.6.8 and 6.1.1.4'
    'N' 'N' 0.0060 0.0030
                         'International Tables Vol C Tables 4.2.6.8 and 6.1.1.4'
    'O' 'O' 0.0110 0.0060
                         'International Tables Vol C Tables 4.2.6.8 and 6.1.1.4'
    'S' 'S' 0.1250 0.1230
                         'International Tables Vol C Tables 4.2.6.8 and 6.1.1.4'
_computing_data_collection     'CrysAlis CCD (Oxford Diffraction, 2006)'
_computing_cell_refinement     'CrysAlis RED (Oxford Diffraction, 2006)'
_computing_data_reduction     'CrysAlis RED (Oxford Diffraction, 2006)'
_computing_structure_solution     'SHELXS97 (Sheldrick, 2008)'
_computing_structure_refinement     'SHELXL97 (Sheldrick, 2008)'
_computing_molecular_graphics     'Mercury (Macrae <i>et al.</i>, 2006)'
_computing_publication_material
                                'PLATON (Spek, 2009) and WinGX (Farrugia, 1999)'
loop_
    _atom_site_type_symbol
    _atom_site_label
    _atom_site_fract_x
    _atom_site_fract_y
    _atom_site_fract_z
    _atom_site_U_iso_or_equiv
    _atom_site_adp_type
    _atom_site_calc_flag
    _atom_site_refinement_flags
    _atom_site_occupancy
    _atom_site_symmetry_multiplicity
    _atom_site_disorder_assembly
    _atom_site_disorder_group
    N N1 0.11567(8) 0.10113(10) -0.1357(2) 0.0333(3) Uani d . 1 1 . .
    H H1A 0.1002 0.1171 -0.0174 0.053(6) Uiso d R 1 1 . .
    H H1B 0.0868 0.1321 -0.2624 0.057(6) Uiso d R 1 1 . .
    H H1C 0.1061 0.0433 -0.1641 0.054(6) Uiso d R 1 1 . .
    C C1 0.20457(9) 0.11906(9) -0.0750(3) 0.0280(3) Uani d . 1 1 . .
    C C2 0.23035(10) 0.16302(11) -0.2339(3) 0.0361(4) Uani d . 1 1 . .
    H H2 0.1928 0.1786 -0.3801 0.043(5) Uiso d R 1 1 . .
    C C3 0.31438(10) 0.18371(12) -0.1699(3) 0.0417(4) Uani d . 1 1 . .
    H H3 0.3332 0.2138 -0.2741 0.081(7) Uiso d R 1 1 . .
    C C4 0.36970(10) 0.15994(11) 0.0457(3) 0.0385(4) Uani d . 1 1 . .
    H H4 0.4255 0.1750 0.0863 0.066(7) Uiso d R 1 1 . .
    C C5 0.34354(9) 0.11370(10) 0.2051(3) 0.0325(3) Uani d . 1 1 . .
    C C6 0.25958(9) 0.09370(10) 0.1415(3) 0.0305(3) Uani d . 1 1 . .
    H H6 0.2404 0.0633 0.2445 0.038(5) Uiso d R 1 1 . .
    C C7 0.40487(11) 0.08698(13) 0.4386(3) 0.0490(5) Uani d . 1 1 . .
    H H7A 0.3758 0.0615 0.5313 0.073 Uiso calc R 1 1 . .
    H H7B 0.4353 0.1384 0.5165 0.073 Uiso calc R 1 1 . .
    H H7C 0.4428 0.0439 0.4174 0.073 Uiso calc R 1 1 . .
    S S1 0.0000 0.13146(3) 0.2500 0.02700(17) Uani d S 1 2 . .
    O O1 0.07354(8) 0.07574(8) 0.2846(2) 0.0472(3) Uani d . 1 1 . .
    O O2 -0.01386(7) 0.18692(7) 0.04230(19) 0.0432(3) Uani d . 1 1 . .
loop_
    _atom_site_aniso_label
    _atom_site_aniso_U_11
    _atom_site_aniso_U_22
    _atom_site_aniso_U_33
    _atom_site_aniso_U_12
    _atom_site_aniso_U_13
    _atom_site_aniso_U_23
    N1 0.0271(6) 0.0429(8) 0.0312(7) -0.0030(6) 0.0119(5) -0.0038(6)
    C1 0.0257(7) 0.0288(7) 0.0318(7) 0.0002(6) 0.0130(6) -0.0036(6)
    C2 0.0374(8) 0.0407(9) 0.0325(9) 0.0031(7) 0.0154(7) 0.0034(7)
    C3 0.0415(9) 0.0435(10) 0.0493(10) -0.0004(7) 0.0274(8) 0.0087(7)
    C4 0.0282(7) 0.0360(8) 0.0545(10) 0.0014(6) 0.0186(7) 0.0015(7)
    C5 0.0271(7) 0.0273(7) 0.0408(9) 0.0052(6) 0.0093(6) 0.0007(6)
    C6 0.0296(7) 0.0293(7) 0.0338(8) 0.0000(6) 0.0127(6) 0.0040(6)
    C7 0.0365(9) 0.0502(11) 0.0515(12) 0.0048(8) 0.0049(8) 0.0068(8)
    S1 0.0270(3) 0.0297(3) 0.0256(3) 0.000 0.0108(2) 0.000
    O1 0.0413(7) 0.0497(7) 0.0526(8) 0.0160(6) 0.0190(6) -0.0040(6)
    O2 0.0554(8) 0.0420(7) 0.0309(6) -0.0104(6) 0.0137(5) 0.0067(5)
_geom_special_details
;
All e.s.d.'s (except the e.s.d. in the dihedral angle between two l.s. planes)
are estimated using the full covariance matrix. The cell e.s.d.'s are taken
into account individually in the estimation of e.s.d.'s in distances, angles
and torsion angles; correlations between e.s.d.'s in cell parameters are only
used when they are defined by crystal symmetry. An approximate (isotropic)
treatment of cell e.s.d.'s is used for estimating e.s.d.'s involving l.s.
planes.
;
loop_
    _geom_bond_atom_site_label_1
    _geom_bond_atom_site_label_2
    _geom_bond_site_symmetry_2
    _geom_bond_distance
    _geom_bond_publ_flag
    N1 C1 . 1.4659(17) ?
    N1 H1A . 0.8899 ?
    N1 H1B . 0.8901 ?
    N1 H1C . 0.8899 ?
    C1 C2 . 1.374(2) ?
    C1 C6 . 1.382(2) ?
    C2 C3 . 1.393(2) ?
    C2 H2 . 0.9300 ?
    C3 C4 . 1.373(2) ?
    C3 H3 . 0.9300 ?
    C4 C5 . 1.397(2) ?
    C4 H4 . 0.9299 ?
    C5 C6 . 1.390(2) ?
    C5 C7 . 1.500(2) ?
    C6 H6 . 0.9299 ?
    C7 H7A . 0.9600 ?
    C7 H7B . 0.9600 ?
    C7 H7C . 0.9600 ?
    S1 O2 2 1.4684(11) ?
    S1 O2 . 1.4684(11) ?
    S1 O1 2 1.4692(12) ?
    S1 O1 . 1.4692(12) ?
loop_
    _geom_angle_atom_site_label_1
    _geom_angle_atom_site_label_2
    _geom_angle_atom_site_label_3
    _geom_angle_site_symmetry_1
    _geom_angle_site_symmetry_3
    _geom_angle
    _geom_angle_publ_flag
    C1 N1 H1A . . 109.4 ?
    C1 N1 H1B . . 109.5 ?
    H1A N1 H1B . . 109.5 ?
    C1 N1 H1C . . 109.5 ?
    H1A N1 H1C . . 109.5 ?
    H1B N1 H1C . . 109.5 ?
    C2 C1 C6 . . 121.94(14) ?
    C2 C1 N1 . . 118.66(14) ?
    C6 C1 N1 . . 119.37(13) ?
    C1 C2 C3 . . 118.21(15) ?
    C1 C2 H2 . . 121.0 ?
    C3 C2 H2 . . 120.8 ?
    C4 C3 C2 . . 120.56(15) ?
    C4 C3 H3 . . 119.7 ?
    C2 C3 H3 . . 119.8 ?
    C3 C4 C5 . . 121.08(15) ?
    C3 C4 H4 . . 119.4 ?
    C5 C4 H4 . . 119.5 ?
    C6 C5 C4 . . 118.22(15) ?
    C6 C5 C7 . . 121.27(15) ?
    C4 C5 C7 . . 120.50(15) ?
    C1 C6 C5 . . 119.97(14) ?
    C1 C6 H6 . . 120.0 ?
    C5 C6 H6 . . 120.0 ?
    C5 C7 H7A . . 109.5 ?
    C5 C7 H7B . . 109.5 ?
    H7A C7 H7B . . 109.5 ?
    C5 C7 H7C . . 109.5 ?
    H7A C7 H7C . . 109.5 ?
    H7B C7 H7C . . 109.5 ?
    O2 S1 O2 2 . 110.82(9) ?
    O2 S1 O1 2 2 108.34(7) ?
    O2 S1 O1 . 2 109.42(7) ?
    O2 S1 O1 2 . 109.42(7) ?
    O2 S1 O1 . . 108.34(7) ?
    O1 S1 O1 2 . 110.51(11) ?
loop_
    _geom_torsion_atom_site_label_1
    _geom_torsion_atom_site_label_2
    _geom_torsion_atom_site_label_3
    _geom_torsion_atom_site_label_4
    _geom_torsion_site_symmetry_1
    _geom_torsion_site_symmetry_2
    _geom_torsion_site_symmetry_3
    _geom_torsion_site_symmetry_4
    _geom_torsion
    _geom_torsion_publ_flag
    C6 C1 C2 C3 . . . . -1.3(2) ?
    N1 C1 C2 C3 . . . . 176.82(14) ?
    C1 C2 C3 C4 . . . . 0.5(3) ?
    C2 C3 C4 C5 . . . . 0.7(3) ?
    C3 C4 C5 C6 . . . . -1.2(3) ?
    C3 C4 C5 C7 . . . . 179.07(17) ?
    C2 C1 C6 C5 . . . . 0.9(2) ?
    N1 C1 C6 C5 . . . . -177.23(13) ?
    C4 C5 C6 C1 . . . . 0.3(2) ?
    C7 C5 C6 C1 . . . . -179.89(15) ?
loop_
    _geom_hbond_atom_site_label_D
    _geom_hbond_atom_site_label_H
    _geom_hbond_atom_site_label_A
    _geom_hbond_site_symmetry_A
    _geom_hbond_distance_DH
    _geom_hbond_distance_HA
    _geom_hbond_distance_DA
    _geom_hbond_angle_DHA
    N1 H1A O1 . 0.89 2.15 2.9384(19) 147.2
    N1 H1A O2 . 0.89 2.37 3.0913(18) 138.6
    N1 H1B O2 2_554 0.89 1.91 2.7997(18) 172.5
    N1 H1C O1 6 0.89 1.87 2.7531(19) 172.6
_iucr_refine_instructions_details
;
TITL triclinic in P -1                C2/c
CELL  0.71073  17.2168  15.0298   6.1283   90.000  110.819   90.000
ZERR     4.00   0.0008   0.0007   0.0003    0.000    0.003    0.000
LATT   7
SYMM  - X,   Y, 1/2 - Z
SFAC  C        2.31000 20.84392  1.02000 10.20751   1.58860   0.56870 =
         0.86500  51.65125   0.21560   0.003   0.002    11.500   0.680  12.010
SFAC  H        0.49300 10.51091  0.32291 26.12573   0.14019   3.14236 =
         0.04081  57.79977   0.00304   0.000   0.000     0.624   0.350   1.000
SFAC  N       12.21261  0.00570  3.13220  9.89331   2.01250  28.99754 =
         1.16630   0.58260 -11.52901   0.006   0.003    19.600   0.680  14.010
SFAC  O        3.04850 13.27711  2.28680  5.70111   1.54630   0.32390 =
         0.86700  32.90894   0.25080   0.011   0.006    32.500   0.680  16.000
SFAC  S        6.90531  1.46790  5.20341 22.21512   1.43790   0.25360 =
         1.58630  56.17207   0.86690   0.125   0.123   532.000   1.020  32.070
UNIT  56   80   8    16   4
MERG   2
EQIV $1 -x, y, -z-0.5
EQIV $2 x, -y, z-1/2
HTAB N1 O1
HTAB N1 O2
HTAB N1 O2_$1
HTAB N1 O1_$2
FMAP   2
PLAN   20
ACTA    50.00
BOND   $H
CONF
L.S.   4
WGHT    0.079500
FVAR       2.01097
N1    3    0.115671    0.101128   -0.135740    11.00000    0.02705    0.04287 =
         0.03119   -0.00384    0.01194   -0.00303
AFIX   3
H1A   2    0.100191    0.117068   -0.017390    11.00000    0.05255
H1B   2    0.086781    0.132108   -0.262390    11.00000    0.05732
H1C   2    0.106111    0.043318   -0.164060    11.00000    0.05415
AFIX   0
C1    1    0.204568    0.119059   -0.075042    11.00000    0.02566    0.02884 =
         0.03184   -0.00356    0.01298    0.00024
C2    1    0.230346    0.163021   -0.233887    11.00000    0.03742    0.04072 =
         0.03254    0.00345    0.01535    0.00306
AFIX   3
H2    2    0.192756    0.178621   -0.380147    11.00000    0.04334
AFIX   0
C3    1    0.314383    0.183707   -0.169927    11.00000    0.04146    0.04347 =
         0.04932    0.00866    0.02738   -0.00044
AFIX   3
H3    2    0.333243    0.213777   -0.274127    11.00000    0.08089
AFIX   0
C4    1    0.369704    0.159944    0.045700    11.00000    0.02824    0.03605 =
         0.05450    0.00148    0.01864    0.00143
AFIX   3
H4    2    0.425454    0.175024    0.086322    11.00000    0.06555
AFIX   0
C5    1    0.343543    0.113703    0.205102    11.00000    0.02708    0.02730 =
         0.04081    0.00073    0.00926    0.00517
C6    1    0.259584    0.093700    0.141456    11.00000    0.02957    0.02928 =
         0.03378    0.00397    0.01275   -0.00004
AFIX   3
H6    2    0.240444    0.063280    0.244546    11.00000    0.03796
AFIX   0
C7    1    0.404868    0.086978    0.438588    11.00000    0.03649    0.05021 =
         0.05149    0.00676    0.00491    0.00478
AFIX 137
H7A   2    0.375822    0.061482    0.531290    11.00000   -1.50000
H7B   2    0.435252    0.138405    0.516520    11.00000   -1.50000
H7C   2    0.442780    0.043940    0.417397    11.00000   -1.50000
AFIX   0
S1    5    0.000000    0.131461    0.250000    10.50000    0.02696    0.02966 =
         0.02556    0.00000    0.01077    0.00000
O1    4    0.073542    0.075745    0.284558    11.00000    0.04128    0.04972 =
         0.05261   -0.00397    0.01898    0.01599
O2    4   -0.013858    0.186922    0.042298    11.00000    0.05541    0.04204 =
         0.03089    0.00675    0.01374   -0.01039
HKLF    4  1.0  0.00 -1.00 -1.00  0.00  1.00 -1.00  1.00  0.00  0.00
REM  triclinic in P -1                C2/c
REM R1 =  0.0377 for   1615 Fo > 4sig(Fo)  and  0.0620 for all   2404 data
REM    104 parameters refined using      0 restraints
END
WGHT      0.0786      0.0000
REM Highest difference peak  0.313,  deepest hole -0.271,  1-sigma level  0.081
Q1    1  -0.0026  0.1641  0.1496  11.00000  0.05    0.31
Q2    1  -0.0305  0.2143  0.1186  11.00000  0.05    0.28
Q3    1  -0.0489  0.1757  0.0846  11.00000  0.05    0.26
Q4    1   0.0618  0.0479  0.3576  11.00000  0.05    0.26
Q5    1   0.0422  0.1038  0.2600  11.00000  0.05    0.23
Q6    1   0.2884  0.2250 -0.4796  11.00000  0.05    0.22
Q7    1   0.4402  0.2181  0.7047  11.00000  0.05    0.22
Q8    1   0.0518  0.0505  0.1815  11.00000  0.05    0.22
Q9    1  -0.0179  0.2506  0.2406  11.00000  0.05    0.21
Q10   1  -0.0664  0.2260  0.1082  11.00000  0.05    0.20
Q11   1   0.3247  0.2027 -0.3682  11.00000  0.05    0.20
Q12   1   0.3992  0.0313  0.4775  11.00000  0.05    0.19
Q13   1   0.3000  0.1019  0.1611  11.00000  0.05    0.19
Q14   1   0.2709  0.1645 -0.2102  11.00000  0.05    0.18
Q15   1   0.2388  0.0976  0.0212  11.00000  0.05    0.18
Q16   1  -0.0215  0.2754  0.1697  11.00000  0.05    0.18
Q17   1   0.0903  0.1915  0.3125  11.00000  0.05    0.18
Q18   1   0.0178  0.2381  0.1480  11.00000  0.05    0.18
Q19   1   0.3923  0.2371 -0.3484  11.00000  0.05    0.18
Q20   1   0.3704  0.2874 -0.3286  11.00000  0.05    0.18
;
data_global
_journal_date_recd_electronic     2011-10-28
_journal_date_accepted     2011-10-30
_journal_name_full     'Acta Crystallographica, Section E'
_journal_year     2011
_journal_volume     67
_journal_issue     12
_journal_page_first     o3172
_journal_page_last     o3172
_journal_paper_category     QO
_journal_coeditor_code     BT5698
_publ_contact_author_name     'Rademeyer, M.'
_publ_contact_author_address
;
Department of Chemistry
University of Pretoria
Pretoria 0002
South Africa
;
_publ_contact_author_email     melanie.rademeyer@up.ac.za
_publ_contact_author_fax     '27(12)4204687'
_publ_contact_author_phone     '27(12)4202511'
_publ_section_title
;
Bis(3-methylanilinium) sulfate
;
loop_
    _publ_author_name
    _publ_author_address
    'Rademeyer, M.'
;
  Department of Chemistry
  University of Pretoria
  Pretoria 0002
  South Africa
;
