# Supplementary material for: Bis(3-methyl­anilinium) sulfate
Source: Acta Crystallogr Sect E Struct Rep Online. 2011 Nov 5;67(Pt 12):o3172. doi: 10.1107/S1600536811045624 (PMC3238843; doi:10.1107/S1600536811045624)
Supplement: Supplementary file 2 [file e-67-o3172-Isup2.hkl]

#
# h,k,l, Fc-squared, Fo-squared, sigma(Fo-squared) and status flag
#
data_I
_shelx_title ' triclinic in P -1                C2/c'
_shelx_refln_list_code          4
_shelx_F_calc_maximum      272.44
_exptl_crystal_F_000       663.90
_reflns_d_resolution_high  0.6684
 
loop_
 _symmetry_equiv_pos_as_xyz
 'x, y, z'
 '-x, y, -z+1/2'
 'x+1/2, y+1/2, z'
 '-x+1/2, y+1/2, -z+1/2'
 '-x, -y, -z'
 'x, -y, z-1/2'
 '-x+1/2, -y+1/2, -z'
 'x+1/2, -y+1/2, z-1/2'
 
_cell_length_a    17.2168
_cell_length_b    15.0298
_cell_length_c     6.1283
_cell_angle_alpha  90.000
_cell_angle_beta  110.819
_cell_angle_gamma  90.000
 
_shelx_F_squared_multiplier     1.000
 
loop_
 _refln_index_h
 _refln_index_k
 _refln_index_l
 _refln_F_squared_calc
 _refln_F_squared_meas
 _refln_F_squared_sigma
 _refln_observed_status
   4   0   0      337.74      493.46      7.80 o
   6   0   0       28.96       46.24      7.77 o
   8   0   0     4635.60     4522.04     36.57 o
  10   0   0     2944.81     3032.48     29.79 o
  12   0   0     1461.88     1448.44     49.67 o
  14   0   0      618.72      612.32     27.17 o
  16   0   0      703.33      594.33     39.05 o
  18   0   0      102.15       93.66     16.89 o
  20   0   0       91.53       85.69     20.34 o
  22   0   0        3.14        3.96     13.77 o
   3   1   0     7026.51     7472.37     33.69 o
   5   1   0     1250.19     1366.95     17.02 o
   7   1   0      291.92      430.33     10.92 o
   9   1   0     2429.95     2499.69     21.64 o
  11   1   0      529.94      522.55     10.15 o
  13   1   0       79.95       86.34      6.50 o
  15   1   0      958.16      831.45     15.43 o
  17   1   0      192.74      198.54     12.17 o
  19   1   0      123.29      130.56     12.75 o
  21   1   0       45.79       40.29     13.84 o
  23   1   0       11.52        2.12     31.05 o
   2   2   0       40.07        2.21      2.29 o
   4   2   0     3067.60     3278.20     31.51 o
   6   2   0     6690.22     7314.67     55.93 o
   8   2   0      186.43      164.69      5.35 o
  10   2   0      136.52      115.60      6.92 o
  12   2   0       28.00       26.70      6.16 o
  14   2   0        2.77        7.19      6.19 o
  16   2   0       31.13       25.04      8.33 o
  18   2   0        0.29       -2.54      8.67 o
  20   2   0        9.36       19.71     11.49 o
  22   2   0       47.22       31.74     17.94 o
   1   3   0     2976.34     2733.71    516.50 o
   3   3   0    14187.68    14302.38     71.29 o
   5   3   0     7579.21     7728.48     25.92 o
   7   3   0      169.63      152.45      5.02 o
   9   3   0     5676.22     6078.17     30.38 o
  11   3   0      486.13      512.54     10.45 o
  13   3   0      537.79      517.66     11.66 o
  15   3   0       51.13       40.23      7.90 o
  17   3   0      126.01      114.76     10.04 o
  19   3   0      285.37      299.87     13.17 o
  21   3   0       22.06       20.07     15.05 o
  23   3   0        6.23       -0.77     11.85 o
   0   4   0    74224.92    66930.01   1488.12 o
   2   4   0       98.63      159.44      3.91 o
   4   4   0       11.37       12.60      2.76 o
   6   4   0        8.26        8.36      3.06 o
   8   4   0     3013.24     3146.49     21.09 o
  10   4   0     1197.09     1166.24     14.66 o
  12   4   0      452.44      407.71     10.07 o
  14   4   0      526.12      569.31     12.84 o
  16   4   0      203.52      182.48      9.64 o
  18   4   0      157.50      147.86     11.91 o
  20   4   0      193.31      205.91     15.44 o
  22   4   0        0.56        5.47     22.06 o
   1   5   0      872.75      722.00      6.02 o
   3   5   0     1216.30     1383.83      9.35 o
   5   5   0      408.97      455.56      7.08 o
   7   5   0      464.70      583.30      9.07 o
   9   5   0       84.61       70.26      4.89 o
  11   5   0      376.37      380.27     15.91 o
  13   5   0      595.81      545.33     12.26 o
  15   5   0     1475.83     1324.89     19.76 o
  17   5   0      108.15      114.21     11.53 o
  19   5   0       15.72       25.45     11.70 o
  21   5   0       43.76       33.40     16.55 o
   0   6   0      285.98      286.47      8.06 o
   2   6   0        3.17        3.39      1.71 o
   4   6   0     3307.37     3415.36     22.10 o
   6   6   0     6414.11     6629.83     72.14 o
   8   6   0      332.22      338.39      7.85 o
  10   6   0       69.52       82.36      5.98 o
  12   6   0      158.03      141.31      7.10 o
  14   6   0      115.61      139.54      8.44 o
  16   6   0      124.15      112.64     10.87 o
  18   6   0        4.15        3.74      8.00 o
  20   6   0       26.48       24.33     15.42 o
  22   6   0      184.68      202.06     26.23 o
   1   7   0       20.43       40.34      3.47 o
   3   7   0       88.94      106.16      3.45 o
   5   7   0     3087.84     3475.72     17.36 o
   7   7   0       20.12       12.70      3.76 o
   9   7   0     1668.50     1720.78     23.46 o
  11   7   0      501.49      532.48     12.26 o
  13   7   0      161.27      181.46      9.05 o
  15   7   0       12.32        7.53      8.40 o
  17   7   0      105.57      121.41     12.42 o
  19   7   0      179.04      180.44     15.82 o
  21   7   0      265.06      328.86     21.20 o
   0   8   0      222.55      202.47      8.10 o
   2   8   0       89.58      122.90      3.65 o
   4   8   0        0.13        2.82      2.58 o
   6   8   0      922.74      970.71     10.98 o
   8   8   0      605.67      643.46      9.31 o
  10   8   0      193.05      188.97      6.18 o
  12   8   0        4.56       -1.29      6.32 o
  14   8   0      309.56      346.70     11.24 o
  16   8   0        0.35       -1.10      4.01 o
  18   8   0      191.60      187.09     14.08 o
  20   8   0      323.68      351.00     19.35 o
  22   8   0        2.98        2.51     37.12 o
   1   9   0      140.15       95.76      4.93 o
   3   9   0      169.80      197.87      4.77 o
   5   9   0       62.49       59.15      3.39 o
   7   9   0      177.52      171.97      5.30 o
   9   9   0      533.20      514.65      9.04 o
  11   9   0      122.29      113.50      7.87 o
  13   9   0      980.11      987.63     16.88 o
  15   9   0      568.59      518.20     13.86 o
  17   9   0        2.31        2.74     11.14 o
  19   9   0        8.12       -0.80      7.13 o
  21   9   0        3.08       13.54     23.03 o
   0  10   0     1495.60     1600.47     37.87 o
   2  10   0       97.50      115.64      5.69 o
   4  10   0       87.05       99.03      4.43 o
   6  10   0       26.22       21.55      4.45 o
   8  10   0        4.99        6.73      4.98 o
  10  10   0       33.94       17.55      6.97 o
  12  10   0       36.67       25.16      8.52 o
  14  10   0      315.31      334.02     11.39 o
  16  10   0       57.78       56.37     13.40 o
  18  10   0       16.03       26.52     17.68 o
  20  10   0        8.86       -4.11     29.09 o
   1  11   0       44.94       61.26      5.70 o
   3  11   0        7.03        5.66      4.28 o
   5  11   0      670.01      692.47     10.17 o
   7  11   0        0.12        0.58      4.30 o
   9  11   0      126.01      110.62      8.62 o
  11  11   0      302.00      344.47     12.68 o
  13  11   0      100.32      104.68     12.29 o
  15  11   0       21.09       42.68     14.32 o
  17  11   0       63.49       63.26     18.49 o
  19  11   0       31.61       26.78     23.28 o
  21  11   0      180.62      197.78     61.98 o
   0  12   0      123.53      114.97      8.99 o
   2  12   0      329.93      317.39      9.03 o
   4  12   0      402.18      373.25      9.84 o
   6  12   0     2111.88     2154.76     25.16 o
   8  12   0        0.12       -2.36      8.92 o
  10  12   0      244.17      249.10     14.21 o
  12  12   0        7.63        4.97     13.14 o
  14  12   0      203.66      190.43     17.15 o
  16  12   0        0.07       -9.98     18.92 o
  18  12   0       83.96       58.24     29.51 o
   1  13   0      175.04      176.15      7.64 o
   3  13   0      166.64      159.64      7.64 o
   5  13   0       37.88       32.49      7.44 o
   7  13   0      189.55      199.11     13.05 o
   9  13   0      818.18      812.19     23.61 o
  11  13   0        8.41        9.84     11.80 o
  13  13   0      168.09      165.94     31.44 o
  15  13   0       83.38       64.65     21.07 o
  17  13   0        0.53       14.97     24.96 o
  19  13   0        9.92        8.20     48.87 o
   0  14   0      303.72      299.09     14.10 o
   2  14   0      459.29      462.53     11.64 o
   4  14   0       29.29       26.09      7.50 o
   6  14   0       69.58       53.10     13.21 o
   8  14   0        1.70       -1.56      9.07 o
  10  14   0        3.23        0.08      6.15 o
  12  14   0       38.29       40.56     16.18 o
  14  14   0      116.28      119.32     23.97 o
  16  14   0       17.57        4.54     26.34 o
  18  14   0        0.62       10.17     44.03 o
   1  15   0      573.85      605.66     15.56 o
   3  15   0      271.35      297.09     10.32 o
   5  15   0      259.35      222.85     12.12 o
   7  15   0      157.73      173.79     15.59 o
   9  15   0       27.47       29.87     14.30 o
  11  15   0      104.44      105.50     18.88 o
  13  15   0      214.21      240.34     22.12 o
  15  15   0      131.55      141.17     28.28 o
  17  15   0       14.67       18.47     43.12 o
   0  16   0       94.98       88.68     13.61 o
   2  16   0      366.18      367.00     11.72 o
   4  16   0      346.70      355.26     14.83 o
   6  16   0      962.03      996.85     44.08 o
   8  16   0       75.83       85.27     14.92 o
  10  16   0      247.10      269.28     18.81 o
  12  16   0       47.14       46.82     20.31 o
  14  16   0      159.11      167.24     32.86 o
  16  16   0       12.36        9.31     43.72 o
   1  17   0       11.76       18.22     10.02 o
   3  17   0       32.19       18.98     11.96 o
   5  17   0       32.70       31.18     11.91 o
   7  17   0       63.59       80.99     18.43 o
   9  17   0      175.12      159.04     19.68 o
  11  17   0        0.28       -5.47     21.16 o
  13  17   0        0.11      -11.32     36.65 o
   0  18   0        2.22        9.00     15.97 o
   2  18   0      324.92      321.69     14.82 o
   4  18   0      152.27      149.91     16.53 o
   6  18   0        0.51       -2.70     15.95 o
   8  18   0       12.26       14.86     30.59 o
  10  18   0      102.82      108.96     24.29 o
  12  18   0      117.45      141.87     30.52 o
   1  19   0      229.15      242.80     17.34 o
   3  19   0      170.13      177.19     17.93 o
   5  19   0       86.67       96.62     32.42 o
   7  19   0      210.76      195.59     39.53 o
   9  19   0       19.51       28.49     25.96 o
  11  19   0       34.57       38.94     43.56 o
   0  20   0       50.16       34.57     32.55 o
   2  20   0       40.57       49.31     18.17 o
   4  20   0       44.32       53.80     19.69 o
   6  20   0       63.21       77.97     25.81 o
   8  20   0       12.21       -4.76     35.81 o
   1  21   0        8.14        1.71     25.33 o
   3  21   0        5.80       -7.54     17.10 o
   5  21   0       23.03       15.22     30.50 o
 -23   1   1      253.67      266.96     20.57 o
 -21   1   1       86.87       80.11     13.36 o
 -19   1   1       35.38       31.62      9.54 o
 -17   1   1       30.96       50.79      8.44 o
 -15   1   1     2266.53     2161.70     22.85 o
 -13   1   1     1063.39     1119.12     15.76 o
 -11   1   1     2805.70     3022.02     19.15 o
  -9   1   1      141.61      155.09      3.17 o
  -7   1   1     2887.19     2964.65     12.07 o
  -5   1   1    10129.23     9907.80     24.82 o
  -3   1   1    16349.25    16083.30     82.78 o
  -1   1   1     2302.83        0.61      1.92 o
   1   1   1    11184.31    11202.79     71.83 o
   3   1   1     2855.84     2665.75     10.07 o
   5   1   1       26.45       16.83      2.06 o
   7   1   1        3.61        3.70      1.97 o
   9   1   1       33.61       36.84      3.97 o
  11   1   1     1952.80     1876.47     23.10 o
  13   1   1      113.24      110.01      9.07 o
  15   1   1      117.95      102.07     10.27 o
  17   1   1      109.08      103.57     10.79 o
  19   1   1        5.56       -2.95      9.27 o
  21   1   1       21.87       21.12     20.06 o
 -22   2   1       38.60       47.28     14.79 o
 -20   2   1       52.15       63.08     11.62 o
 -18   2   1      704.71      649.91     23.98 o
 -16   2   1      260.40      319.24     13.28 o
 -14   2   1     2372.85     2280.03     22.75 o
 -12   2   1     2442.80     2316.44     33.83 o
 -10   2   1       27.02       61.81      2.94 o
  -8   2   1     8120.31     8699.03     45.62 o
  -6   2   1     1323.96     1167.45      7.15 o
  -4   2   1      685.97      620.37      6.33 o
  -2   2   1     8301.56     9068.40     34.58 o
   0   2   1     5733.63     6224.94     12.66 o
   2   2   1    14087.84    13644.87    128.50 o
   4   2   1     2039.92     1898.22     10.24 o
   6   2   1      251.92      293.58      6.61 o
   8   2   1      299.82      376.17      8.28 o
  10   2   1       90.59       86.73      5.63 o
  12   2   1     4389.69     4248.53     35.21 o
  14   2   1      469.96      499.66     14.70 o
  16   2   1       32.76       39.19     14.87 o
  18   2   1       97.01      118.54     15.16 o
  20   2   1      359.98      395.56     20.84 o
  22   2   1       16.93       21.84     33.27 o
 -23   3   1      360.70      394.52     20.35 o
 -21   3   1       30.98       35.13     14.47 o
 -19   3   1       12.56       12.16     10.40 o
 -17   3   1        2.08       -0.16      8.36 o
 -15   3   1     1281.50     1253.36     18.13 o
 -13   3   1     1066.93     1050.37     15.38 o
 -11   3   1       32.41       23.87      3.55 o
  -9   3   1     1776.09     1917.91     11.94 o
  -7   3   1      168.37      212.06      4.21 o
  -5   3   1       76.14       48.24      2.43 o
  -3   3   1    23899.11    23098.68    137.19 o
  -1   3   1     2028.85     1997.73     11.35 o
   1   3   1     2264.00     2512.38     11.29 o
   3   3   1     2677.26     2580.83     23.40 o
   5   3   1        2.24        3.63      2.24 o
   7   3   1      102.16      125.33      3.27 o
   9   3   1      303.81      292.69      7.91 o
  11   3   1     1152.40     1108.30     15.77 o
  13   3   1      202.83      214.69      8.71 o
  15   3   1      342.38      303.96     10.83 o
  17   3   1       77.99       75.53     13.34 o
  19   3   1       13.78       14.44     15.08 o
  21   3   1       69.83       65.50     18.99 o
 -22   4   1        4.43        7.41     13.91 o
 -20   4   1       34.49       37.89     13.39 o
 -18   4   1      129.97      130.37     11.54 o
 -16   4   1       78.59       77.89      8.91 o
 -14   4   1       20.04       13.84      6.70 o
 -12   4   1       32.06       48.10      5.97 o
 -10   4   1     1894.47     1989.30     19.73 o
  -8   4   1     2821.86     3018.85     15.50 o
  -6   4   1     1253.02     1364.13      9.94 o
  -4   4   1      104.47       85.07      2.28 o
  -2   4   1    20848.28    20147.91    154.05 o
   0   4   1     8469.09     9390.15     39.22 o
   2   4   1      264.72      249.92      3.77 o
   4   4   1      790.38      879.76      7.85 o
   6   4   1     2850.47     2963.03     14.77 o
   8   4   1      888.10      901.90     12.40 o
  10   4   1        5.45        0.69      3.80 o
  12   4   1     1853.56     1805.45     21.03 o
  14   4   1       18.52       18.64      7.50 o
  16   4   1       19.21        8.56      9.46 o
  18   4   1        9.72       12.47     13.55 o
  20   4   1        3.12        0.47      4.71 o
  22   4   1        0.10       -5.27     19.07 o
 -23   5   1      104.97      120.44     25.32 o
 -21   5   1      230.23      244.21     18.67 o
 -19   5   1      210.76      208.63     12.91 o
 -17   5   1       70.32       84.46     10.03 o
 -15   5   1      186.88      177.37      8.42 o
 -13   5   1      146.50      160.63     10.83 o
 -11   5   1     1075.98     1146.29     14.51 o
  -9   5   1      954.51     1003.89     13.78 o
  -7   5   1     4358.14     4434.47     21.47 o
  -5   5   1     3616.61     3698.49     37.21 o
  -3   5   1      946.91      929.51      6.91 o
  -1   5   1     1850.07     2218.39     12.31 o
   1   5   1     2429.05     2331.10     10.40 o
   3   5   1     4760.52     4851.02     25.94 o
   5   5   1      265.36      235.08      5.87 o
   7   5   1     1210.59     1225.91     18.39 o
   9   5   1      203.64      218.28      7.31 o
  11   5   1     1362.87     1426.51     18.17 o
  13   5   1      114.03      104.61      7.82 o
  15   5   1       98.83      106.14      9.83 o
  17   5   1      151.45      158.25     12.14 o
  19   5   1       38.42       55.23     21.58 o
  21   5   1       53.28       55.30     24.71 o
 -22   6   1      114.61      112.33     21.77 o
 -20   6   1       60.46       59.59     14.24 o
 -18   6   1      115.96      105.88     12.55 o
 -16   6   1        1.27        3.40      5.37 o
 -14   6   1      352.37      325.08     10.08 o
 -12   6   1      266.85      258.24      8.46 o
 -10   6   1        0.24        1.29      2.47 o
  -8   6   1     1372.93     1444.16     17.59 o
  -6   6   1     1082.51     1048.71     12.89 o
  -4   6   1      583.66      556.48      5.85 o
  -2   6   1      284.62      362.53      5.74 o
   0   6   1     1153.15     1095.40      9.05 o
   2   6   1     1079.57      992.24      7.29 o
   4   6   1      409.40      378.09      7.11 o
   6   6   1     5547.73     5996.45     64.32 o
   8   6   1      192.68      181.72      6.57 o
  10   6   1      176.04      165.84      7.32 o
  12   6   1     2293.10     2235.56     34.71 o
  14   6   1       60.74       74.23      9.31 o
  16   6   1      205.62      235.36     20.10 o
  18   6   1       46.90       41.96     13.76 o
  20   6   1      243.14      240.21     24.68 o
  22   6   1       66.36       70.16     63.16 o
 -23   7   1      306.29      277.17     50.57 o
 -21   7   1       70.09       86.51     17.73 o
 -19   7   1       25.45       25.18     12.57 o
 -17   7   1       21.33       21.26     10.01 o
 -15   7   1       43.83       30.65      8.50 o
 -13   7   1      214.52      192.57      8.00 o
 -11   7   1      190.16      204.23     10.65 o
  -9   7   1        0.10        3.31      3.42 o
  -7   7   1      120.17      117.92      3.98 o
  -5   7   1      317.16      331.13      5.53 o
  -3   7   1     4449.18     4744.51     27.94 o
  -1   7   1     1296.49     1500.14     13.32 o
   1   7   1       25.18       19.73      2.27 o
   3   7   1     1145.28     1190.99      9.51 o
   5   7   1      291.13      243.09      6.27 o
   7   7   1       24.71       15.78      4.91 o
   9   7   1      587.49      571.17     11.98 o
  11   7   1      175.31      177.02      8.21 o
  13   7   1      273.67      288.65     10.30 o
  15   7   1      122.75      106.80     11.32 o
  17   7   1       17.97       16.45     11.97 o
  19   7   1        1.87        1.89     14.37 o
  21   7   1      186.11      184.26     37.48 o
 -22   8   1       15.07        4.06     17.65 o
 -20   8   1       20.73       22.39     15.45 o
 -18   8   1       41.49       58.66     12.67 o
 -16   8   1      287.04      288.72     10.93 o
 -14   8   1      133.48      112.76      8.97 o
 -12   8   1       60.78       44.14      6.89 o
 -10   8   1     1028.69     1066.16     14.65 o
  -8   8   1       23.39       39.36      4.59 o
  -6   8   1       35.04       48.03      3.85 o
  -4   8   1      193.08      197.01      3.73 o
  -2   8   1     4940.68     5308.26     26.31 o
   0   8   1      962.23     1038.64     12.13 o
   2   8   1       14.84       22.74      2.93 o
   4   8   1      356.34      426.37      6.49 o
   6   8   1     2989.14     3118.58     19.73 o
   8   8   1      454.17      411.34      9.44 o
  10   8   1       89.99       80.06      7.52 o
  12   8   1      745.75      679.18     14.17 o
  14   8   1      163.82      139.35     11.14 o
  16   8   1       49.80       53.33     12.05 o
  18   8   1       52.41       62.07     16.42 o
  20   8   1        0.78        4.08     20.52 o
 -21   9   1       76.48       87.39     22.92 o
 -19   9   1      208.49      227.38     16.75 o
 -17   9   1      228.79      217.75     12.99 o
 -15   9   1      182.11      168.32     10.59 o
 -13   9   1       56.47       77.25      8.84 o
 -11   9   1       25.26       22.28      7.12 o
  -9   9   1     1328.44     1276.24     25.65 o
  -7   9   1      890.58      852.53     10.21 o
  -5   9   1      129.85      124.08      3.66 o
  -3   9   1       15.54       13.14      4.47 o
  -1   9   1        0.20        0.88      3.90 o
   1   9   1       53.90       54.87      3.90 o
   3   9   1     2196.83     2292.10     13.83 o
   5   9   1      311.88      286.60      6.50 o
   7   9   1     1269.07     1291.63     13.86 o
   9   9   1      688.77      709.05     12.89 o
  11   9   1      361.19      376.73     10.78 o
  13   9   1      117.18      125.41     10.10 o
  15   9   1      214.35      247.36     12.92 o
  17   9   1      196.10      212.75     16.27 o
  19   9   1       51.67       42.49     23.06 o
 -22  10   1      111.10      124.37     36.30 o
 -20  10   1       64.40       62.30     21.86 o
 -18  10   1       59.70       71.32     18.23 o
 -16  10   1       10.70        5.87     12.18 o
 -14  10   1      209.27      218.55     11.58 o
 -12  10   1      128.62      113.25     10.07 o
 -10  10   1        0.30       -0.68      7.24 o
  -8  10   1      591.18      618.83     24.25 o
  -6  10   1      969.90      934.57     14.29 o
  -4  10   1     1154.04     1199.64     14.42 o
  -2  10   1      272.52      319.58      8.03 o
   0  10   1      141.27      148.78      6.05 o
   2  10   1      194.65      189.83      4.68 o
   4  10   1      203.71      202.84      5.97 o
   6  10   1     3369.31     3385.21     23.28 o
   8  10   1      440.50      457.50      9.25 o
  10  10   1      229.74      219.41      8.02 o
  12  10   1      270.59      245.31     10.51 o
  14  10   1        0.70       -1.15     10.46 o
  16  10   1      157.57      150.71     16.36 o
  18  10   1      253.48      279.65     20.51 o
  20  10   1       62.60       34.70     39.98 o
 -21  11   1        0.01       -7.59     11.64 o
 -19  11   1        2.81        3.93     20.50 o
 -17  11   1      188.66      180.11     18.50 o
 -15  11   1        2.43       -2.50     11.73 o
 -13  11   1        0.29       -4.58      8.66 o
 -11  11   1        1.44        1.26      9.85 o
  -9  11   1     1440.63     1331.10     36.36 o
  -7  11   1       74.07       48.38      9.48 o
  -5  11   1      234.24      214.20      7.17 o
  -3  11   1      517.15      587.26     11.04 o
  -1  11   1      477.21      473.52     10.11 o
   1  11   1        7.13        5.05      4.75 o
   3  11   1      159.03      151.65      5.71 o
   5  11   1      322.45      321.86      7.91 o
   7  11   1       48.10       37.58      7.01 o
   9  11   1        6.52        2.23      7.73 o
  11  11   1        4.48       -0.60      4.49 o
  13  11   1        2.82       -1.64     10.91 o
  15  11   1        0.01      -10.64     13.11 o
  17  11   1        1.41       -6.92     14.19 o
  19  11   1       34.28       27.98     53.87 o
 -20  12   1        1.43        6.55     26.19 o
 -18  12   1        0.33        1.88     13.40 o
 -16  12   1      283.16      287.09     17.59 o
 -14  12   1       60.64       52.18     13.29 o
 -12  12   1       53.63       43.01     11.51 o
 -10  12   1      464.07      479.08     15.05 o
  -8  12   1      240.50      211.45     13.07 o
  -6  12   1       96.74       96.44      8.03 o
  -4  12   1        0.07       -3.33      4.49 o
  -2  12   1      499.33      523.55     11.03 o
   0  12   1      227.17      208.40      7.80 o
   2  12   1       49.36       37.74      6.63 o
   4  12   1       24.58       24.50      6.20 o
   6  12   1      308.62      342.92     11.65 o
   8  12   1       83.78       87.90     10.44 o
  10  12   1      254.76      284.28     15.99 o
  12  12   1        7.36        2.11     14.13 o
  14  12   1      169.27      161.37     20.65 o
  16  12   1      150.47      174.06     24.71 o
  18  12   1       35.03       55.90     31.74 o
 -19  13   1       77.72       80.79     32.62 o
 -17  13   1      420.15      451.26     26.38 o
 -15  13   1       37.91       21.85     16.47 o
 -13  13   1      224.68      236.34     16.60 o
 -11  13   1        0.77       -0.06     13.71 o
  -9  13   1     1194.34     1296.61     29.53 o
  -7  13   1       40.54       42.56     11.87 o
  -5  13   1       89.06       86.07      7.59 o
  -3  13   1      150.95      144.36      7.36 o
  -1  13   1     1268.91     1308.58     17.76 o
   1  13   1      219.17      212.79      8.31 o
   3  13   1      245.12      243.17      8.89 o
   5  13   1      166.13      172.58      8.31 o
   7  13   1      390.30      377.36     12.82 o
   9  13   1      161.75      141.63     15.73 o
  11  13   1       22.80       16.45     14.76 o
  13  13   1      258.41      233.53     21.89 o
  15  13   1      113.40      138.34     26.26 o
  17  13   1      136.38      134.51     32.31 o
 -18  14   1      149.67      158.52     33.46 o
 -16  14   1        0.02       -3.51     18.15 o
 -14  14   1      374.20      385.26     20.88 o
 -12  14   1      290.92      263.53     19.67 o
 -10  14   1        0.04       -4.09     10.73 o
  -8  14   1      527.59      548.40     20.47 o
  -6  14   1      407.80      385.52     16.96 o
  -4  14   1      646.11      687.75     16.73 o
  -2  14   1      249.29      265.97      9.43 o
   0  14   1      135.97      128.65      7.81 o
   2  14   1      288.46      288.26      9.98 o
   4  14   1       13.43       16.17      7.19 o
   6  14   1      430.19      434.09     13.98 o
   8  14   1      151.35      152.20     16.24 o
  10  14   1       83.92       68.07     16.49 o
  12  14   1        0.47       -0.01     24.20 o
  14  14   1        4.09      -13.17     25.52 o
  16  14   1       28.55        6.35     18.54 o
 -17  15   1      186.41      156.44     33.03 o
 -15  15   1        5.34       16.97     23.56 o
 -13  15   1        6.73       -3.32     12.22 o
 -11  15   1        0.00       -0.20      9.33 o
  -9  15   1      708.72      649.93     23.25 o
  -7  15   1        0.48       -0.82      5.27 o
  -5  15   1      134.69      127.33     11.24 o
  -3  15   1       49.05       65.48      9.45 o
  -1  15   1       72.98       70.12      8.98 o
   1  15   1       39.37       39.62      8.43 o
   3  15   1       44.38       43.95      8.86 o
   5  15   1       19.88       15.93      8.84 o
   7  15   1        9.79       12.84     13.22 o
   9  15   1       38.44       40.54     14.82 o
  11  15   1       13.66        6.23     13.27 o
  13  15   1       17.30       31.62     22.28 o
  15  15   1        0.98      -12.95     29.64 o
 -16  16   1       94.09       70.85     30.73 o
 -14  16   1        4.56        0.17     23.34 o
 -12  16   1       25.49       33.09     18.75 o
 -10  16   1      269.59      271.63     19.42 o
  -8  16   1        1.33        2.53     13.80 o
  -6  16   1        0.21       -2.98      8.60 o
  -4  16   1      113.60      103.19     12.63 o
  -2  16   1       72.09       68.10     10.39 o
   0  16   1      310.76      316.59     14.48 o
   2  16   1       91.85       79.47     10.80 o
   4  16   1      121.85      122.39     11.56 o
   6  16   1       83.67       67.79     17.09 o
   8  16   1       65.78       71.24     17.71 o
  10  16   1      116.24      118.57     23.36 o
  12  16   1        4.96        9.75     23.69 o
  14  16   1       35.85       34.56     45.93 o
 -15  17   1       21.21       -9.01     46.66 o
 -13  17   1      169.41      184.33     29.56 o
 -11  17   1       98.81      125.28     22.06 o
  -9  17   1      502.62      554.99     23.52 o
  -7  17   1        4.10       13.74     15.52 o
  -5  17   1      145.17      154.43     14.97 o
  -3  17   1      149.58      153.31     21.44 o
  -1  17   1      969.13      956.79     18.47 o
   1  17   1      252.84      269.21     11.66 o
   3  17   1        2.33       -0.85     10.34 o
   5  17   1      142.29      136.89     16.33 o
   7  17   1      152.61      149.04     21.11 o
   9  17   1       11.75       14.34     19.70 o
  11  17   1        6.64       13.16     25.07 o
  13  17   1      100.37       94.05     47.27 o
 -12  18   1       92.55       90.54     25.55 o
 -10  18   1        2.31       13.92     22.02 o
  -8  18   1      125.95      116.67     22.34 o
  -6  18   1       20.45       12.30     16.93 o
  -4  18   1       61.47       58.47     14.64 o
  -2  18   1      290.20      291.28     15.62 o
   0  18   1       56.28       67.56     12.63 o
   2  18   1      227.12      227.08     12.50 o
   4  18   1        8.86       -0.86      6.63 o
   6  18   1       66.83       67.94     20.46 o
   8  18   1       28.12       32.04     21.83 o
  10  18   1       51.61       48.76     28.16 o
  12  18   1        0.16       14.53     53.31 o
 -11  19   1       23.47        5.78     20.03 o
  -9  19   1       32.29       29.81     23.74 o
  -7  19   1       51.65       48.36     22.01 o
  -5  19   1        5.00        5.72     19.65 o
  -3  19   1        7.98        2.99      6.55 o
  -1  19   1       17.09        4.17      7.97 o
   1  19   1        5.16        3.44     12.13 o
   3  19   1       44.32       46.12     16.67 o
   5  19   1       33.17       35.56     22.12 o
   7  19   1        1.49        7.04     24.55 o
   9  19   1        4.87       -6.60     26.52 o
  11  19   1       23.71       24.40     53.61 o
  -8  20   1       61.83       96.80     28.86 o
  -6  20   1       26.22       26.37     34.54 o
  -4  20   1      119.48      118.93     20.83 o
  -2  20   1        3.54       11.27     18.28 o
   0  20   1       51.63       67.54     18.99 o
   2  20   1       42.68       43.83     22.70 o
   4  20   1      254.39      261.83     23.74 o
   6  20   1      135.02      126.99     32.27 o
   8  20   1       95.18      111.26     52.66 o
  -3  21   1       42.08       49.86     22.64 o
  -1  21   1      181.70      174.64     25.52 o
   1  21   1       67.41       73.72     30.15 o
   3  21   1        4.97      -18.15     43.48 o
   5  21   1       88.25       94.56     35.51 o
 -24   0   2      155.23      166.95     30.78 o
 -22   0   2       38.57       69.80     20.60 o
 -20   0   2      316.99      337.49     18.32 o
 -18   0   2     1108.79     1073.55     27.58 o
 -16   0   2      349.75      342.32     20.21 o
 -14   0   2      561.22      592.18      9.91 o
 -12   0   2     1560.99     1459.30     17.19 o
 -10   0   2     1569.16     1494.61     16.26 o
  -8   0   2      467.93      579.43      9.71 o
  -6   0   2      391.43      443.38      7.08 o
  -4   0   2     2655.48     2432.53     43.25 o
  -2   0   2     2347.22     2220.19     16.32 o
   0   0   2     3756.95     3644.88     38.66 o
   2   0   2     6595.49     7699.09     37.02 o
   4   0   2      828.85      899.29     21.93 o
   6   0   2       97.74       85.97      5.25 o
   8   0   2       59.36       62.56      6.34 o
  10   0   2     1301.14     1256.55     35.02 o
  12   0   2     2200.09     2177.05     49.64 o
  14   0   2      282.23      314.13     15.86 o
  16   0   2       99.64      102.73     16.42 o
  18   0   2       78.70       79.62     23.29 o
  20   0   2        4.72        2.37     42.06 o
 -23   1   2       68.87       84.06     16.68 o
 -21   1   2       88.60       76.82     14.03 o
 -19   1   2        6.77        5.81      7.41 o
 -17   1   2      323.63      271.54     10.68 o
 -15   1   2      264.69      271.06      8.81 o
 -13   1   2      588.00      629.39      7.25 o
 -11   1   2     2461.88     2616.76     19.92 o
  -9   1   2      154.86      199.74      4.13 o
  -7   1   2      653.87      757.29      6.92 o
  -5   1   2     2298.25     2472.49     18.70 o
  -3   1   2     9768.04     9729.70     89.33 o
  -1   1   2     8767.50     8532.20     40.71 o
   1   1   2     1474.19     1492.75     10.98 o
   3   1   2      369.46      391.92      7.29 o
   5   1   2      933.37     1140.86      9.72 o
   7   1   2       19.83       18.50      3.40 o
   9   1   2     2311.64     2293.43     19.63 o
  11   1   2      126.56      112.95      8.50 o
  13   1   2      293.27      252.13     11.31 o
  15   1   2      102.30       81.69     10.26 o
  17   1   2      155.57      165.46     13.54 o
  19   1   2       11.24       16.50     18.96 o
 -24   2   2        8.84        1.81      4.82 o
 -22   2   2       22.02       33.56     13.06 o
 -20   2   2       39.34       41.08     10.47 o
 -18   2   2        2.16        1.78      8.69 o
 -16   2   2        1.25        6.21      5.77 o
 -14   2   2       15.02       11.71      5.14 o
 -12   2   2       19.74       12.28      3.88 o
 -10   2   2      359.69      391.01      5.51 o
  -8   2   2       10.91       13.10      2.44 o
  -6   2   2       45.22       67.51      2.43 o
  -4   2   2      336.58      322.81      5.66 o
  -2   2   2     4420.89     4687.26     34.15 o
   0   2   2      682.23      724.83      6.71 o
   2   2   2      638.33      751.28      6.85 o
   4   2   2      347.57      415.66      6.65 o
   6   2   2        0.41        0.01      1.73 o
   8   2   2      110.31      112.22      4.24 o
  10   2   2        4.13       -1.18      5.13 o
  12   2   2        7.59        0.00      6.04 o
  14   2   2       95.54       89.09     11.35 o
  16   2   2       44.37       43.32     12.76 o
  18   2   2       24.37       31.06     14.10 o
  20   2   2        6.49       -0.35     10.43 o
 -23   3   2      221.91      251.32     19.87 o
 -21   3   2      187.80      171.65     15.41 o
 -19   3   2        3.20        0.50      2.16 o
 -17   3   2      551.64      538.87     13.16 o
 -15   3   2       59.01       60.36      6.86 o
 -13   3   2     1001.27     1017.70     11.10 o
 -11   3   2      180.43      208.55      5.40 o
  -9   3   2      558.55      548.39      8.37 o
  -7   3   2      882.16      924.48     10.22 o
  -5   3   2      129.51      175.10      4.78 o
  -3   3   2      110.24      174.04      5.95 o
  -1   3   2      328.13      229.36      8.32 o
   1   3   2      160.04      236.90      3.49 o
   3   3   2      515.91      593.13      6.38 o
   5   3   2      223.01      294.02      5.08 o
   7   3   2        6.51        4.07      3.23 o
   9   3   2     1495.41     1427.67     14.47 o
  11   3   2      393.57      394.82     12.33 o
  13   3   2       90.01       97.54     10.28 o
  15   3   2       72.81       70.85     16.37 o
  17   3   2      165.80      174.32     17.05 o
  19   3   2        0.64        2.79     13.35 o
 -24   4   2       43.26       44.12     40.75 o
 -22   4   2       58.44       68.17     18.02 o
 -20   4   2      212.20      235.66     14.34 o
 -18   4   2      569.75      547.29     13.98 o
 -16   4   2       69.99       73.93      8.76 o
 -14   4   2      167.21      169.59      6.57 o
 -12   4   2     1472.07     1425.89     13.15 o
 -10   4   2      781.26      883.79     10.02 o
  -8   4   2      318.09      298.57      6.56 o
  -6   4   2      760.03      631.99      8.86 o
  -4   4   2      547.49      414.93      7.12 o
  -2   4   2     6400.25     6483.49     40.10 o
   0   4   2     2372.51     2312.37     10.50 o
   2   4   2      341.26      517.40      5.90 o
   4   4   2     3049.56     3174.61     16.83 o
   6   4   2      868.60      845.21      9.49 o
   8   4   2     1036.85     1116.35     13.85 o
  10   4   2      117.35      102.45      6.16 o
  12   4   2     1214.54     1186.08     22.69 o
  14   4   2      335.09      369.65     13.93 o
  16   4   2       71.93       74.17     14.78 o
  18   4   2      139.07      132.19     21.43 o
  20   4   2        3.81       17.65     31.52 o
 -23   5   2        0.40        1.46     16.75 o
 -21   5   2       47.61       41.68     15.01 o
 -19   5   2        5.37       -0.06      5.28 o
 -17   5   2       21.31       10.78      8.25 o
 -15   5   2      223.48      202.32      9.11 o
 -13   5   2       79.62       69.16      6.11 o
 -11   5   2     5841.85     5743.20     35.48 o
  -9   5   2       92.46      110.78      4.33 o
  -7   5   2      497.86      459.04      8.22 o
  -5   5   2       84.15       90.21      4.39 o
  -3   5   2    15153.56    15651.24     98.47 o
  -1   5   2     4791.78     4849.60     26.02 o
   1   5   2     3707.49     3930.24     23.00 o
   3   5   2       65.41       69.65      3.38 o
   5   5   2      285.78      303.67      6.00 o
   7   5   2      950.32      939.78     10.58 o
   9   5   2     1412.49     1307.61     16.96 o
  11   5   2      101.61      114.76      7.31 o
  13   5   2      330.22      299.02     17.57 o
  15   5   2       96.91       65.78     13.61 o
  17   5   2      100.53      108.56     19.13 o
  19   5   2        1.75        0.50      2.41 o
 -24   6   2       40.50       38.77     47.05 o
 -22   6   2       41.84       31.26     19.22 o
 -20   6   2       53.02       35.43     13.11 o
 -18   6   2        0.12        2.48     10.50 o
 -16   6   2        4.89        3.63      5.64 o
 -14   6   2       52.30       40.64      7.39 o
 -12   6   2        1.40       -0.89      2.95 o
 -10   6   2      608.96      634.46     12.04 o
  -8   6   2       73.43       82.87      4.46 o
  -6   6   2      176.00      205.42      6.21 o
  -4   6   2     1514.68     1789.44     14.98 o
  -2   6   2     3767.48     4164.15     40.16 o
   0   6   2      525.82      606.80      6.14 o
   2   6   2      204.50      240.13      4.64 o
   4   6   2        0.61       -0.76      2.33 o
   6   6   2        1.49       -1.43      4.67 o
   8   6   2       39.77       30.97      6.34 o
  10   6   2       97.23       97.91      7.89 o
  12   6   2        1.62       -0.87      7.13 o
  14   6   2       91.31       86.21     11.29 o
  16   6   2      121.38      110.09     17.13 o
  18   6   2       88.31      113.04     24.16 o
 -23   7   2       75.21       78.36     25.40 o
 -21   7   2      225.97      235.39     20.56 o
 -19   7   2        0.06       -0.47     11.82 o
 -17   7   2      303.69      339.11     12.15 o
 -15   7   2       58.56       58.53      7.73 o
 -13   7   2       97.84      107.48      8.86 o
 -11   7   2        0.23       -0.82      4.19 o
  -9   7   2     1835.49     1779.83     14.95 o
  -7   7   2     2532.80     2655.49     17.00 o
  -5   7   2     3620.87     3289.88     31.86 o
  -3   7   2      304.75      379.09      7.00 o
  -1   7   2       98.06       91.21      2.76 o
   1   7   2      379.32      361.53      5.22 o
   3   7   2     3892.39     3918.16     18.44 o
   5   7   2     1028.48      961.90     10.80 o
   7   7   2     1214.28     1206.31     12.67 o
   9   7   2      559.88      588.70     12.20 o
  11   7   2       30.47       28.10      8.46 o
  13   7   2      114.37      125.79     10.98 o
  15   7   2       93.60      107.58     13.30 o
  17   7   2      200.31      236.17     24.37 o
  19   7   2       17.87       20.64     30.40 o
 -22   8   2       98.25       71.91     30.23 o
 -20   8   2      189.70      186.98     15.93 o
 -18   8   2       52.95       50.88     11.87 o
 -16   8   2        8.40       11.17      8.95 o
 -14   8   2       17.50       18.19      7.84 o
 -12   8   2     1307.42     1323.02     28.85 o
 -10   8   2      180.03      194.85      6.06 o
  -8   8   2     2356.53     2379.92     17.11 o
  -6   8   2     3728.98     3801.09     21.19 o
  -4   8   2       77.94      104.84      4.50 o
  -2   8   2     5383.21     5595.06     25.34 o
   0   8   2      780.90      762.28      6.98 o
   2   8   2      857.86      848.73      8.26 o
   4   8   2     2454.70     2548.48     18.04 o
   6   8   2     1803.65     1832.78     18.31 o
   8   8   2     2144.26     2146.55     26.08 o
  10   8   2      272.36      269.48      9.57 o
  12   8   2      177.80      161.71     10.35 o
  14   8   2      219.24      223.50     12.79 o
  16   8   2       23.92       27.78     15.84 o
  18   8   2      253.68      288.77     28.28 o
 -21   9   2       39.18       28.68     22.33 o
 -19   9   2       34.70       26.74     15.72 o
 -17   9   2       35.35       32.95     13.09 o
 -15   9   2        2.25       -5.55     10.33 o
 -13   9   2      359.28      341.79     11.75 o
 -11   9   2     3624.79     3512.17     25.50 o
  -9   9   2       15.30       15.39      5.40 o
  -7   9   2       39.60       29.45      6.48 o
  -5   9   2        2.14        0.40      3.89 o
  -3   9   2     3114.19     3428.63     20.95 o
  -1   9   2        0.02        1.65      3.06 o
   1   9   2       10.80        5.48      3.26 o
   3   9   2      529.46      566.15      7.42 o
   5   9   2      307.73      328.68      7.56 o
   7   9   2      531.34      514.46     10.95 o
   9   9   2      161.81      128.71      8.59 o
  11   9   2        8.63        0.41      2.06 o
  13   9   2       31.70       29.39     11.07 o
  15   9   2       48.89       61.35     16.60 o
  17   9   2       10.62        0.00     14.27 o
  19   9   2        2.68        4.08     49.87 o
 -22  10   2        1.01        2.03     33.63 o
 -20  10   2        2.69        2.07      8.64 o
 -18  10   2       24.16       17.69     14.55 o
 -16  10   2       42.89       46.59     12.80 o
 -14  10   2        0.83        1.08      4.55 o
 -12  10   2       56.97       77.94     12.15 o
 -10  10   2       15.78       12.56      7.52 o
  -8  10   2      101.94       76.74      9.32 o
  -6  10   2        5.50        0.41      5.58 o
  -4  10   2     1223.30     1281.22     13.67 o
  -2  10   2       81.50       67.52      5.11 o
   0  10   2      170.67      153.13      5.18 o
   2  10   2      582.59      588.97      9.88 o
   4  10   2      826.17      789.02     11.83 o
   6  10   2        0.19        1.38      4.72 o
   8  10   2       25.67       28.52      7.17 o
  10  10   2      618.65      617.69     13.73 o
  12  10   2       27.75       29.41     12.10 o
  14  10   2       55.42       62.30     15.17 o
  16  10   2       13.89        9.25     22.30 o
  18  10   2       30.34       13.13     49.10 o
 -21  11   2      108.87      117.34     33.07 o
 -19  11   2       13.21       31.13     18.77 o
 -17  11   2      256.54      291.07     17.81 o
 -15  11   2      221.18      225.80     14.90 o
 -13  11   2       32.52       25.44     13.05 o
 -11  11   2       31.00       38.14      9.14 o
  -9  11   2      725.97      726.92     25.06 o
  -7  11   2      928.65      939.81     30.54 o
  -5  11   2     3065.06     2947.09     28.64 o
  -3  11   2       57.99       66.88      6.66 o
  -1  11   2      451.28      459.41     14.31 o
   1  11   2      672.03      687.32     10.86 o
   3  11   2     2512.34     2534.40     20.83 o
   5  11   2      654.27      647.93     12.76 o
   7  11   2      866.47      923.98     15.76 o
   9  11   2       40.39       36.44      9.60 o
  11  11   2      487.98      488.63     15.77 o
  13  11   2      140.26      137.85     17.97 o
  15  11   2       99.15      107.60     24.83 o
  17  11   2       95.58       95.66     30.20 o
 -20  12   2      236.67      256.51     27.54 o
 -18  12   2        9.84       -2.55      5.35 o
 -16  12   2      211.91      227.34     14.50 o
 -14  12   2       68.15       60.35     13.57 o
 -12  12   2      485.00      488.17     19.74 o
 -10  12   2       20.86       23.07      8.60 o
  -8  12   2      861.75      832.78     22.85 o
  -6  12   2     1516.71     1533.35     29.24 o
  -4  12   2      100.63       89.42      7.23 o
  -2  12   2      907.90     1003.74     15.18 o
   0  12   2      130.21      142.88      7.19 o
   2  12   2      528.06      569.91     10.59 o
   4  12   2       23.83       11.18      5.91 o
   6  12   2      434.72      441.40     11.43 o
   8  12   2      479.02      444.09     12.12 o
  10  12   2      197.17      195.20     13.16 o
  12  12   2       10.32       16.91     15.03 o
  14  12   2       45.99       33.71     28.24 o
  16  12   2        1.48       -8.70     40.38 o
 -19  13   2       18.24       31.83     23.35 o
 -17  13   2      156.55      133.23     21.24 o
 -15  13   2       56.79       65.21     15.84 o
 -13  13   2      100.97       82.28     13.89 o
 -11  13   2      459.82      449.75     24.84 o
  -9  13   2        0.74       -5.15      6.08 o
  -7  13   2      109.04      108.06     10.65 o
  -5  13   2       11.68       16.38      8.53 o
  -3  13   2       66.20       62.45      7.75 o
  -1  13   2      174.13      136.86      7.72 o
   1  13   2      950.13      917.60     15.75 o
   3  13   2      446.35      462.76     12.00 o
   5  13   2        5.98       -2.47      8.43 o
   7  13   2        3.91        0.07      3.24 o
   9  13   2        0.09       -2.13      7.45 o
  11  13   2       62.15       58.46     20.80 o
  13  13   2        2.91       -2.27     23.51 o
  15  13   2       18.21        2.62     34.99 o
 -18  14   2       29.37       12.72     31.03 o
 -16  14   2      140.23      149.95     25.68 o
 -14  14   2      121.06      120.74     21.24 o
 -12  14   2       32.09       48.24     15.98 o
 -10  14   2        8.97        5.18      9.32 o
  -8  14   2       63.58       50.26     13.64 o
  -6  14   2       90.13       76.20     11.99 o
  -4  14   2      361.90      327.98     12.74 o
  -2  14   2      238.93      216.94      8.90 o
   0  14   2      123.34      116.47      8.86 o
   2  14   2      760.44      811.24     15.72 o
   4  14   2      205.74      174.77      9.52 o
   6  14   2        3.41        1.22      4.70 o
   8  14   2        7.51       -0.62     16.80 o
  10  14   2      367.03      357.82     21.01 o
  12  14   2       22.25       12.71     24.63 o
  14  14   2      114.28       81.48     38.51 o
 -17  15   2      174.82      224.62     33.48 o
 -15  15   2      155.54      175.13     27.03 o
 -13  15   2      167.97      193.37     20.58 o
 -11  15   2      108.62      126.74     19.52 o
  -9  15   2       32.64       30.94     13.70 o
  -7  15   2      216.47      217.33     14.60 o
  -5  15   2      386.32      347.33     13.85 o
  -3  15   2      111.40      119.83     10.97 o
  -1  15   2      316.19      331.73     10.91 o
   1  15   2       38.50       33.49      9.13 o
   3  15   2      520.08      524.64     13.83 o
   5  15   2       40.37       31.56     12.67 o
   7  15   2       45.30       53.56     14.91 o
   9  15   2        1.60       -2.87      8.52 o
  11  15   2      310.03      269.60     38.00 o
  13  15   2       64.90      117.86     43.54 o
 -16  16   2      305.75      265.03     32.82 o
 -14  16   2       71.91       90.31     22.86 o
 -12  16   2       64.73       50.06     19.17 o
 -10  16   2        1.19        0.53      8.35 o
  -8  16   2       59.40       66.00     14.84 o
  -6  16   2      282.61      275.47     16.34 o
  -4  16   2        8.09        8.64     13.13 o
  -2  16   2       64.72       82.48     12.24 o
   0  16   2       69.39       80.14     11.16 o
   2  16   2      202.52      192.24     11.83 o
   4  16   2       68.06       66.63     12.40 o
   6  16   2       16.71       17.16     17.78 o
   8  16   2       13.88       13.48     20.52 o
  10  16   2       42.78       54.20     33.03 o
  12  16   2       15.77       30.04     38.63 o
 -13  17   2       10.42        3.30      5.86 o
 -11  17   2        3.83       12.84     18.36 o
  -9  17   2        0.47       -0.77     12.73 o
  -7  17   2        0.18       -0.95      9.62 o
  -5  17   2       18.78       12.84     15.81 o
  -3  17   2       11.12       14.71     11.40 o
  -1  17   2        1.54       -1.31     12.18 o
   1  17   2      215.67      182.12     13.49 o
   3  17   2      348.85      337.98     14.20 o
   5  17   2       66.56       47.26     19.84 o
   7  17   2        0.76       12.01     20.96 o
   9  17   2        0.76       -6.28     34.02 o
  11  17   2       21.57       16.29     42.02 o
 -12  18   2        0.55        7.96     24.50 o
 -10  18   2       96.02       88.05     22.64 o
  -8  18   2       15.40        8.12     17.34 o
  -6  18   2       39.71       28.73     17.53 o
  -4  18   2       79.54       75.70     15.86 o
  -2  18   2        0.24        1.42     11.42 o
   0  18   2        3.32        0.40      7.38 o
   2  18   2      231.60      241.54     15.97 o
   4  18   2        0.43        0.40     16.96 o
   6  18   2        0.79       -2.90     14.72 o
   8  18   2        1.03       12.45     34.32 o
 -11  19   2       68.68       54.64     28.70 o
  -9  19   2        0.03       -3.11     20.10 o
  -7  19   2       70.10       69.00     21.39 o
  -5  19   2        7.43        7.13     19.19 o
  -3  19   2       72.12       70.34     17.56 o
  -1  19   2      124.95      123.08     18.39 o
   1  19   2        3.89        9.64     18.44 o
   3  19   2       64.25       64.92     19.25 o
   5  19   2       15.82       12.55     25.05 o
  -8  20   2        6.95       -0.91     42.22 o
  -6  20   2       63.81       64.34     26.32 o
  -4  20   2        1.25       -5.36     11.99 o
  -2  20   2       29.85       35.78     20.24 o
   0  20   2       43.25       24.57     19.74 o
   2  20   2       76.28       60.24     28.15 o
   4  20   2        7.94       21.44     31.34 o
   6  20   2        0.16      -24.42     47.48 o
  -5  21   2       45.79       40.48     44.29 o
  -3  21   2       14.61        6.20     30.36 o
  -1  21   2       14.83       12.35     32.30 o
   1  21   2        0.98        5.94     45.86 o
   3  21   2      102.56       80.00     55.41 o
 -23   1   3       40.20       37.00     14.65 o
 -21   1   3        0.03       -4.90      6.36 o
 -19   1   3       30.41       24.92      9.60 o
 -17   1   3       69.77       64.96      9.37 o
 -15   1   3     1598.16     1546.98     17.44 o
 -13   1   3      824.80      812.76     11.43 o
 -11   1   3      188.22      182.39      4.73 o
  -9   1   3      105.68       96.21      3.79 o
  -7   1   3      134.60      156.18      4.30 o
  -5   1   3      350.29      388.15      6.28 o
  -3   1   3        0.31        1.27      1.99 o
  -1   1   3        1.10        4.90      2.49 o
   1   1   3     4085.68     4287.76     44.26 o
   3   1   3      134.39      193.71      4.58 o
   5   1   3       15.69       10.34      3.87 o
   7   1   3       27.88       24.50      4.69 o
   9   1   3      557.25      516.31     13.16 o
  11   1   3      301.04      339.56     12.40 o
  13   1   3      124.23      124.04     16.43 o
  15   1   3      191.36      198.43     20.33 o
  17   1   3        5.96       10.57     22.94 o
 -24   2   3       76.36       83.43     19.47 o
 -22   2   3        2.39       -0.88      9.24 o
 -20   2   3      117.51      106.34     12.22 o
 -18   2   3      144.36      146.46      9.83 o
 -16   2   3      321.46      336.04     11.27 o
 -14   2   3     2261.13     2226.50     23.38 o
 -12   2   3        0.27       -0.03      0.14 o
 -10   2   3      155.05      136.57      3.98 o
  -8   2   3      431.18      516.07      6.90 o
  -6   2   3     5483.87     5883.04     26.64 o
  -4   2   3      165.68      282.02      7.54 o
  -2   2   3     1609.25     1568.54     11.26 o
   0   2   3      828.29      825.45      8.32 o
   2   2   3      162.53      140.64      3.47 o
   4   2   3      280.12      245.84      6.23 o
   6   2   3      189.45      183.87      5.35 o
   8   2   3        0.24        0.90      1.16 o
  10   2   3     1760.14     1839.77     24.80 o
  12   2   3      238.22      252.70     15.37 o
  14   2   3       76.92       69.68     17.78 o
  16   2   3       84.38       71.32     20.60 o
  18   2   3      179.47      181.68     31.09 o
 -23   3   3       43.23       63.24     15.65 o
 -21   3   3        5.70        2.65     12.16 o
 -19   3   3       27.24       20.75     11.02 o
 -17   3   3      500.64      460.58     21.81 o
 -15   3   3     1095.97     1032.47     15.30 o
 -13   3   3        3.22       -0.12      6.42 o
 -11   3   3      642.92      619.64     11.57 o
  -9   3   3      291.28      319.55      5.04 o
  -7   3   3      315.11      257.68      9.24 o
  -5   3   3      358.34      418.04      7.70 o
  -3   3   3      793.67      846.50      8.97 o
  -1   3   3     1646.61     1667.34     12.29 o
   1   3   3     7544.71     7708.12     73.29 o
   3   3   3      162.11      170.36      4.46 o
   5   3   3       43.30       34.89      4.30 o
   7   3   3      807.05      778.86     10.20 o
   9   3   3     1817.52     1764.36     23.41 o
  11   3   3      227.72      234.49     15.11 o
  13   3   3      129.70      121.53     16.45 o
  15   3   3       16.88        5.75     16.21 o
  17   3   3        0.40       -4.12     18.67 o
 -24   4   3        3.76        8.61     21.32 o
 -22   4   3       13.17       14.18     14.39 o
 -20   4   3      202.47      213.44     15.94 o
 -18   4   3       22.79       27.77     10.81 o
 -16   4   3      280.57      265.69      9.25 o
 -14   4   3     1290.50     1282.60     14.29 o
 -12   4   3      701.46      710.37     11.53 o
 -10   4   3       89.11       69.55      4.96 o
  -8   4   3       89.04      103.93      3.16 o
  -6   4   3       53.91       64.84      4.33 o
  -4   4   3     1140.12     1227.91     13.08 o
  -2   4   3      398.10      438.69      6.81 o
   0   4   3     2739.43     2910.98     13.24 o
   2   4   3        2.83        2.98      2.86 o
   4   4   3      214.80      201.78      5.50 o
   6   4   3       21.58       17.76      4.81 o
   8   4   3       15.49       22.48      6.51 o
  10   4   3      118.34      127.85     12.55 o
  12   4   3       16.91        7.02     11.98 o
  14   4   3       21.33       35.32     15.11 o
  16   4   3        0.35       10.46     19.40 o
  18   4   3        2.38       -4.33     41.60 o
 -23   5   3      126.69      118.29     21.27 o
 -21   5   3       17.01       13.72     18.83 o
 -19   5   3       70.32       64.59     14.38 o
 -17   5   3       25.66       38.02     10.66 o
 -15   5   3      667.20      704.23     13.46 o
 -13   5   3      236.72      220.01      6.71 o
 -11   5   3      777.38      721.04     17.86 o
  -9   5   3     1160.44     1104.07     13.92 o
  -7   5   3      477.22      400.10      8.54 o
  -5   5   3      215.21      179.94      6.16 o
  -3   5   3       77.12       68.89      4.53 o
  -1   5   3        3.15       -1.06      1.89 o
   1   5   3      184.95      210.27      4.87 o
   3   5   3      130.77      108.04      4.31 o
   5   5   3      785.50      791.96     10.29 o
   7   5   3     1308.22     1329.21     21.67 o
   9   5   3       91.10       98.95      9.26 o
  11   5   3       50.16       45.56     12.85 o
  13   5   3        0.98        0.70      7.80 o
  15   5   3      381.16      422.28     21.82 o
  17   5   3        8.26        6.32     24.24 o
 -24   6   3       82.61       79.87     48.40 o
 -22   6   3        9.06        6.23     21.54 o
 -20   6   3      417.29      405.72     17.18 o
 -18   6   3       39.02       33.26     10.57 o
 -16   6   3      192.84      210.07      9.48 o
 -14   6   3     1797.20     1865.03     24.55 o
 -12   6   3       43.11       39.88      5.94 o
 -10   6   3     1827.89     1818.14     22.98 o
  -8   6   3     1434.91     1423.17     20.00 o
  -6   6   3     3564.62     3705.75     41.79 o
  -4   6   3     1048.53      942.26     12.74 o
  -2   6   3      611.17      600.75      7.60 o
   0   6   3     2934.92     3098.41     14.98 o
   2   6   3      772.19      807.45      8.24 o
   4   6   3      729.39      702.41      8.95 o
   6   6   3      979.13      975.41     11.07 o
   8   6   3      114.02       99.42      7.04 o
  10   6   3      479.74      498.84     13.82 o
  12   6   3      167.77      170.47     16.23 o
  14   6   3       11.65       10.45     16.73 o
  16   6   3        8.76       -1.78     19.08 o
  18   6   3      117.19       92.81     47.16 o
 -23   7   3       67.75       62.16     30.36 o
 -21   7   3        0.16        4.42     16.72 o
 -19   7   3       23.75       32.34     12.43 o
 -17   7   3      271.85      269.17     12.79 o
 -15   7   3      128.40       97.23      9.39 o
 -13   7   3      263.66      273.59      9.01 o
 -11   7   3      754.38      760.71     11.24 o
  -9   7   3      725.45      670.90     12.10 o
  -7   7   3      617.32      600.54     18.52 o
  -5   7   3     1617.81     1786.79     27.09 o
  -3   7   3      117.51      116.46      5.15 o
  -1   7   3      403.00      451.37      5.93 o
   1   7   3     1940.15     2075.14     14.37 o
   3   7   3      647.74      668.23      8.79 o
   5   7   3      115.23      117.88      5.15 o
   7   7   3      631.04      599.18     12.34 o
   9   7   3     1670.46     1584.10     20.75 o
  11   7   3       16.94       17.26     15.22 o
  13   7   3       16.23       11.75     16.05 o
  15   7   3        0.44       -2.21     16.87 o
  17   7   3        0.36       -1.90     34.19 o
 -22   8   3        3.31        3.03     26.01 o
 -20   8   3      430.40      474.37     19.91 o
 -18   8   3        5.73       -1.34     11.71 o
 -16   8   3       15.06       11.33     11.33 o
 -14   8   3      401.98      370.93     10.71 o
 -12   8   3     1079.18     1112.42     14.07 o
 -10   8   3       58.13       52.09      5.90 o
  -8   8   3       62.09       46.48      6.45 o
  -6   8   3       10.73        0.96      1.91 o
  -4   8   3      414.97      400.95      8.88 o
  -2   8   3       30.04       26.95      4.11 o
   0   8   3      373.74      396.24      6.20 o
   2   8   3      505.00      496.91      7.27 o
   4   8   3      145.13      140.57      5.84 o
   6   8   3       72.10       81.68      6.57 o
   8   8   3        0.75       -0.25      5.44 o
  10   8   3       43.18       34.36      9.05 o
  12   8   3        1.77        2.12     12.28 o
  14   8   3       32.28       40.78     20.15 o
  16   8   3        0.69        6.95     25.95 o
  18   8   3        0.03      -14.08     58.06 o
 -21   9   3       53.12       55.06     24.47 o
 -19   9   3      193.59      214.12     18.92 o
 -17   9   3      197.81      223.61     18.01 o
 -15   9   3      123.94      112.52     16.29 o
 -13   9   3      335.77      306.85     12.32 o
 -11   9   3      785.34      807.34     18.72 o
  -9   9   3     1084.47     1110.85     16.41 o
  -7   9   3     1479.83     1470.91     18.37 o
  -5   9   3     2400.86     2463.23     18.76 o
  -3   9   3      617.74      561.07      8.70 o
  -1   9   3     1082.97     1069.35     11.66 o
   1   9   3        9.19        7.06      4.61 o
   3   9   3     1066.89     1069.90     10.89 o
   5   9   3     1348.92     1329.56     14.58 o
   7   9   3      910.63      916.12     18.09 o
   9   9   3       40.89       46.46      9.32 o
  11   9   3        9.71        1.54      8.86 o
  13   9   3        1.90        3.65     15.05 o
  15   9   3      309.12      318.65     28.05 o
 -22  10   3       39.14       57.59     44.53 o
 -20  10   3      422.08      426.39     22.88 o
 -18  10   3       23.26       20.19     15.00 o
 -16  10   3      108.51      131.73     18.07 o
 -14  10   3      376.95      376.57     17.40 o
 -12  10   3       21.50       16.21      7.45 o
 -10  10   3     1713.34     1703.49     21.09 o
  -8  10   3     2075.64     2071.92     22.73 o
  -6  10   3      527.62      544.82     13.25 o
  -4  10   3      650.37      712.68     12.32 o
  -2  10   3        2.24        0.19      1.13 o
   0  10   3     2218.27     2328.98     17.82 o
   2  10   3       54.09       50.73      5.92 o
   4  10   3      706.76      719.58     14.48 o
   6  10   3      618.18      597.13     17.00 o
   8  10   3      176.49      156.92     13.04 o
  10  10   3       81.51       90.53     12.49 o
  12  10   3       99.36       81.77     19.20 o
  14  10   3       43.37       36.98     21.03 o
  16  10   3        0.99       -0.37      1.42 o
 -21  11   3        9.34       12.92     46.62 o
 -19  11   3       16.04       16.65     23.27 o
 -17  11   3        0.00       -4.85     10.14 o
 -15  11   3        1.49       -4.72     11.24 o
 -13  11   3        0.55        2.55      9.03 o
 -11  11   3       29.41       22.42      7.74 o
  -9  11   3      227.00      217.57      9.07 o
  -7  11   3       70.30       49.06      7.57 o
  -5  11   3      816.26      857.97     17.93 o
  -3  11   3      185.52      183.17      7.32 o
  -1  11   3      403.81      389.79      9.01 o
   1  11   3       50.26       62.18      6.23 o
   3  11   3      229.60      224.02      7.04 o
   5  11   3       96.20      104.24     11.07 o
   7  11   3       69.73       49.29     11.34 o
   9  11   3      402.10      376.70     14.57 o
  11  11   3        2.09        8.24     13.54 o
  13  11   3        0.51       -0.50      6.00 o
  15  11   3        3.79      -13.58     40.50 o
 -20  12   3      143.94      154.87     26.27 o
 -18  12   3       12.96       17.66     21.58 o
 -16  12   3      130.49      122.37     20.98 o
 -14  12   3       16.55       21.51     14.81 o
 -12  12   3      460.14      462.61     19.64 o
 -10  12   3      217.03      221.65     11.20 o
  -8  12   3       42.75       34.99      8.59 o
  -6  12   3        1.95        1.85      6.91 o
  -4  12   3     1844.42     1783.31     23.18 o
  -2  12   3      361.76      325.90      8.79 o
   0  12   3       42.51       43.94      7.05 o
   2  12   3      515.39      495.09     12.71 o
   4  12   3       16.96       16.88      8.53 o
   6  12   3       55.02       55.03     12.42 o
   8  12   3       39.52       37.27     12.33 o
  10  12   3        0.01       -9.13     10.87 o
  12  12   3       34.26       40.61     21.18 o
  14  12   3       39.85       58.71     28.24 o
 -19  13   3      202.63      217.67     26.29 o
 -17  13   3      115.07      119.57     20.87 o
 -15  13   3       26.51       34.83     18.19 o
 -13  13   3      653.76      664.52     24.28 o
 -11  13   3      109.60      100.47     13.58 o
  -9  13   3      201.46      214.15     16.18 o
  -7  13   3       45.97       48.65     10.08 o
  -5  13   3     1277.22     1334.05     45.95 o
  -3  13   3      317.07      307.84     12.34 o
  -1  13   3      715.61      748.22     14.44 o
   1  13   3       12.80       10.33      6.95 o
   3  13   3      435.18      446.43     10.88 o
   5  13   3      358.32      386.67     14.04 o
   7  13   3      218.10      202.69     15.23 o
   9  13   3       30.65       33.36     19.21 o
  11  13   3       59.49       39.89     27.14 o
  13  13   3       27.92       33.50     38.29 o
 -18  14   3       21.60       34.07     29.19 o
 -16  14   3       54.90       41.66     19.20 o
 -14  14   3        5.01        7.44     16.62 o
 -12  14   3       14.95       12.94     15.30 o
 -10  14   3       88.79       86.13     13.22 o
  -8  14   3      335.12      302.34     13.00 o
  -6  14   3        0.09        4.32     12.41 o
  -4  14   3       36.12       36.52     10.76 o
  -2  14   3        0.54        1.10      5.98 o
   0  14   3      841.19      894.42     16.56 o
   2  14   3      137.49      100.60     11.43 o
   4  14   3      307.56      322.62     16.86 o
   6  14   3       96.43       81.51     18.32 o
   8  14   3       47.01       38.58     20.29 o
  10  14   3       34.49       34.86     29.92 o
 -17  15   3       13.44       10.12     25.03 o
 -15  15   3        5.96       -0.95      4.25 o
 -13  15   3       91.24       81.40     20.33 o
 -11  15   3        2.76       -1.80     11.94 o
  -9  15   3       18.51       18.59     10.62 o
  -7  15   3      304.01      262.77     16.57 o
  -5  15   3      394.93      340.80     24.29 o
  -3  15   3       60.62       51.60     12.46 o
  -1  15   3      212.43      211.21     12.95 o
   1  15   3        6.74       -1.64     11.15 o
   3  15   3       29.29       33.25     12.50 o
   5  15   3        6.79        7.70     16.82 o
   7  15   3        0.43      -10.62     18.27 o
   9  15   3       15.02       10.68     30.13 o
  11  15   3        1.83       -2.33     36.48 o
 -16  16   3       86.17       64.78     38.33 o
 -14  16   3       33.76       33.80     23.13 o
 -12  16   3       75.88      104.19     35.33 o
 -10  16   3       52.21       51.52     14.72 o
  -8  16   3        0.10       -2.81     14.80 o
  -6  16   3        1.84       -0.26      4.64 o
  -4  16   3      332.22      314.54     15.42 o
  -2  16   3      112.11      109.51     15.17 o
   0  16   3       16.77       15.19     12.80 o
   2  16   3       57.06       49.09     14.12 o
   4  16   3        7.93       12.41     18.75 o
   6  16   3       16.18        9.21     22.01 o
   8  16   3      102.67      115.14     35.57 o
  10  16   3        0.04       -2.46     42.17 o
 -13  17   3      246.79      265.18     28.47 o
 -11  17   3        6.76       14.37     19.66 o
  -9  17   3       31.44       47.78     15.47 o
  -7  17   3       63.56       59.37     16.40 o
  -5  17   3      245.48      235.24     20.35 o
  -3  17   3       76.22       93.18     16.49 o
  -1  17   3      125.27      137.41     17.26 o
   1  17   3       12.38       10.50     17.47 o
   3  17   3       53.19       51.40     16.87 o
   5  17   3       52.69       33.91     31.88 o
   7  17   3       38.64       21.19     33.77 o
   9  17   3       15.11        6.21     41.69 o
 -12  18   3       24.52       26.77     26.37 o
 -10  18   3        0.84        2.57     26.21 o
  -8  18   3       20.20       23.19     17.21 o
  -6  18   3        0.77      -10.27     19.03 o
  -4  18   3       37.76       30.76     19.13 o
  -2  18   3       47.75       42.82     17.11 o
   0  18   3      198.11      185.36     24.88 o
   2  18   3       37.99       20.30     22.36 o
   4  18   3       75.87       68.16     28.38 o
   6  18   3       26.88       11.91     39.16 o
  -9  19   3        0.64       -0.01      0.98 o
  -7  19   3       57.94       42.57     24.45 o
  -5  19   3      126.20      104.10     23.39 o
  -3  19   3        0.18        2.86     21.50 o
  -1  19   3        9.91       20.13     22.79 o
   1  19   3        7.31       22.70     25.40 o
   3  19   3        4.30       -4.24      6.73 o
   5  19   3        0.11       -8.97     47.21 o
  -8  20   3        1.83       13.65     44.73 o
  -6  20   3        1.43       13.50     40.61 o
  -4  20   3        5.98        6.05     27.89 o
  -2  20   3       31.90       20.02     31.13 o
   0  20   3        0.01       -9.01     23.75 o
   2  20   3       11.10       12.93     49.76 o
 -24   0   4       10.58       -6.98     51.15 o
 -22   0   4      383.00      439.81     22.96 o
 -20   0   4       55.58       38.30     15.30 o
 -18   0   4       63.75       44.02     19.77 o
 -16   0   4      193.81      182.17     12.68 o
 -14   0   4     5706.66     5832.98     49.78 o
 -12   0   4       90.84       92.40      7.42 o
 -10   0   4       90.18       93.92      6.00 o
  -8   0   4        6.97        9.90      5.16 o
  -6   0   4      102.45      102.44     11.84 o
  -4   0   4     4758.79     4708.37     91.06 o
  -2   0   4     3432.70     3389.85     34.18 o
   0   0   4     1287.69     1162.41     47.64 o
   2   0   4     1027.64     1043.03     29.18 o
   4   0   4      145.69      172.05      9.73 o
   6   0   4     1420.47     1362.10     24.18 o
   8   0   4      463.04      533.67     27.00 o
  10   0   4      383.53      377.45     25.10 o
  12   0   4      800.67      890.85     38.94 o
  14   0   4       46.25       48.07     31.39 o
  16   0   4      110.57       80.59     40.88 o
 -23   1   4       37.44       43.63     15.04 o
 -21   1   4        7.07        4.10     10.60 o
 -19   1   4       49.30       47.01     10.70 o
 -17   1   4      754.98      694.29     22.24 o
 -15   1   4       19.79       12.84      6.94 o
 -13   1   4      875.72      887.66     11.89 o
 -11   1   4       89.34       95.41      4.75 o
  -9   1   4       64.34       78.14      4.15 o
  -7   1   4      209.52      242.15      5.60 o
  -5   1   4     1199.47     1251.20     19.31 o
  -3   1   4     2638.22     2570.70     21.07 o
  -1   1   4      152.21      150.79      6.02 o
   1   1   4      637.80      627.80     11.18 o
   3   1   4      385.78      377.56      9.20 o
   5   1   4      541.53      537.39     11.01 o
   7   1   4        4.99        2.14      4.88 o
   9   1   4       85.02       72.79     13.64 o
  11   1   4      101.40       81.17     15.91 o
  13   1   4      513.13      568.96     23.39 o
  15   1   4       76.61       90.96     27.50 o
 -24   2   4        0.06       -7.39     18.91 o
 -22   2   4        0.07       -0.65      3.10 o
 -20   2   4        4.64       10.57     10.48 o
 -18   2   4       23.93       13.92     10.10 o
 -16   2   4       34.48       28.31      8.59 o
 -14   2   4       19.90       14.44      6.36 o
 -12   2   4      135.19      133.52      5.72 o
 -10   2   4       20.52       16.46      4.21 o
  -8   2   4      619.46      668.61      8.20 o
  -6   2   4       17.40       18.43      3.86 o
  -4   2   4        1.72       -0.05      2.17 o
  -2   2   4      650.36      704.32      8.43 o
   0   2   4      197.46      192.97      6.88 o
   2   2   4      396.77      377.21      9.04 o
   4   2   4      278.86      261.09      9.97 o
   6   2   4        3.34        1.22      2.18 o
   8   2   4      231.54      191.91     13.25 o
  10   2   4        0.03        5.62     17.07 o
  12   2   4       16.01       17.05     15.89 o
  14   2   4        1.34       -8.77     21.07 o
  16   2   4        9.38       -9.45     14.79 o
 -23   3   4      150.84      147.71     18.64 o
 -21   3   4        0.96       -0.56     13.95 o
 -19   3   4       26.06       34.94     11.88 o
 -17   3   4      636.10      653.41     16.50 o
 -15   3   4      267.27      250.76      8.40 o
 -13   3   4      458.02      470.95     10.41 o
 -11   3   4      328.77      339.17      8.69 o
  -9   3   4      724.27      727.95      9.58 o
  -7   3   4        1.53        0.71      1.26 o
  -5   3   4      923.88      917.74      9.40 o
  -3   3   4      965.28      906.07     10.38 o
  -1   3   4      846.42      850.22      9.96 o
   1   3   4      300.56      266.72      7.91 o
   3   3   4      802.02      816.78     13.08 o
   5   3   4     1369.69     1289.32     16.64 o
   7   3   4      315.74      353.45     15.05 o
   9   3   4      301.83      310.49     16.09 o
  11   3   4      116.70      104.32     17.01 o
  13   3   4      270.69      267.64     21.82 o
  15   3   4       93.66       98.45     24.95 o
 -24   4   4        1.47       -5.62     25.12 o
 -22   4   4      439.99      492.12     17.18 o
 -20   4   4       69.58       64.04     13.81 o
 -18   4   4      172.89      149.41     14.36 o
 -16   4   4       19.32       11.59      9.57 o
 -14   4   4     3078.84     3063.21     25.77 o
 -12   4   4      588.85      546.56     11.17 o
 -10   4   4       71.25       76.10      6.37 o
  -8   4   4      361.61      366.66      8.79 o
  -6   4   4      374.04      380.11      8.75 o
  -4   4   4     1427.20     1482.39     15.64 o
  -2   4   4     1527.25     1601.05     17.61 o
   0   4   4      493.51      450.79      9.72 o
   2   4   4      421.81      466.87     10.18 o
   4   4   4      161.69      191.17      7.36 o
   6   4   4      952.45      835.06     13.95 o
   8   4   4       51.69       41.70      9.36 o
  10   4   4      177.53      176.92     16.01 o
  12   4   4      351.47      359.26     27.97 o
  14   4   4       12.80        7.06     19.50 o
  16   4   4       69.17       59.88     44.97 o
 -23   5   4       33.13       27.80     18.15 o
 -21   5   4       81.09       82.35     17.58 o
 -19   5   4      122.71      132.54     19.49 o
 -17   5   4      126.65      106.20     12.13 o
 -15   5   4      213.34      204.23      9.07 o
 -13   5   4      876.43      872.37     14.39 o
 -11   5   4      128.46      135.12      6.98 o
  -9   5   4      146.50      153.10      6.75 o
  -7   5   4       13.75       20.30      5.28 o
  -5   5   4      524.17      529.82     10.36 o
  -3   5   4     1753.57     1810.73     15.51 o
  -1   5   4      896.28      824.22     10.74 o
   1   5   4      660.43      724.39     12.33 o
   3   5   4       32.60       32.37      5.90 o
   5   5   4        3.89       -1.69      4.06 o
   7   5   4        4.69        4.29     11.57 o
   9   5   4       21.02       34.74     12.04 o
  11   5   4        4.59        7.24     14.83 o
  13   5   4      140.96      145.65     22.54 o
  15   5   4       23.63       22.91     26.63 o
 -22   6   4        8.90        0.10      5.85 o
 -20   6   4       23.83       26.41     17.41 o
 -18   6   4        5.48        3.12     18.87 o
 -16   6   4        4.25        4.03      9.35 o
 -14   6   4       53.85       45.81      8.87 o
 -12   6   4      106.14       92.60      7.93 o
 -10   6   4       77.78       76.45      6.96 o
  -8   6   4     1925.50     2005.09     20.61 o
  -6   6   4       11.04        4.34      5.45 o
  -4   6   4       72.25       51.13      5.82 o
  -2   6   4     1711.89     1751.05     14.76 o
   0   6   4      821.98      825.45     11.26 o
   2   6   4      518.08      488.79     10.62 o
   4   6   4      564.40      561.87     11.64 o
   6   6   4       60.00       43.82      9.69 o
   8   6   4      583.91      542.32     15.30 o
  10   6   4        0.06        1.13      6.02 o
  12   6   4       12.76        4.39      9.37 o
  14   6   4        1.83      -11.07     15.15 o
  16   6   4       34.31       13.20     50.88 o
 -21   7   4        9.67       10.47     23.47 o
 -19   7   4      231.98      259.66     29.43 o
 -17   7   4      180.91      196.52     11.29 o
 -15   7   4       13.70        7.88      8.75 o
 -13   7   4      368.59      367.43     10.51 o
 -11   7   4      539.81      525.71     11.92 o
  -9   7   4     2022.85     1924.66     33.56 o
  -7   7   4      241.88      255.44      8.61 o
  -5   7   4      341.14      356.99      9.93 o
  -3   7   4      387.14      380.19      9.97 o
  -1   7   4      115.69      111.76      5.26 o
   1   7   4      110.16      110.91      5.66 o
   3   7   4      231.75      219.71      7.96 o
   5   7   4      234.59      196.92      8.25 o
   7   7   4      523.28      544.49     15.10 o
   9   7   4       60.60       51.94     12.66 o
  11   7   4       22.38       23.67     16.46 o
  13   7   4        1.99       -4.25      8.97 o
  15   7   4       28.17       12.69     30.53 o
 -22   8   4      249.64      266.55     32.72 o
 -20   8   4      105.06      105.24     21.59 o
 -18   8   4      277.21      271.51     19.89 o
 -16   8   4       30.48       36.90     11.71 o
 -14   8   4      304.20      293.54     10.39 o
 -12   8   4      927.87      911.52     15.92 o
 -10   8   4      345.73      378.73     10.62 o
  -8   8   4     1409.56     1350.11     18.40 o
  -6   8   4      416.70      429.81     10.78 o
  -4   8   4       15.50       14.63      5.89 o
  -2   8   4      246.58      294.29      8.21 o
   0   8   4       53.74       55.26      5.53 o
   2   8   4       77.97       96.51      7.31 o
   4   8   4      213.40      213.99      8.62 o
   6   8   4      574.30      528.90     14.78 o
   8   8   4       40.24       42.55     11.95 o
  10   8   4       29.95       34.19     16.34 o
  12   8   4       76.03       88.34     27.85 o
  14   8   4        2.01       -7.26     27.24 o
 -21   9   4       47.37       35.66     24.37 o
 -19   9   4        7.60       13.70     20.31 o
 -17   9   4       17.50       -0.09      5.27 o
 -15   9   4       32.05       27.08     13.86 o
 -13   9   4      168.57      143.28      9.10 o
 -11   9   4      151.50      155.54      8.68 o
  -9   9   4        7.91        8.83      6.93 o
  -7   9   4       40.28       31.07      7.46 o
  -5   9   4       82.29       78.99      7.63 o
  -3   9   4      327.56      352.83     10.26 o
  -1   9   4     1055.28      990.59     14.34 o
   1   9   4      434.42      450.77     10.38 o
   3   9   4       71.20       78.57     10.59 o
   5   9   4        0.38        5.00     10.36 o
   7   9   4       87.48       85.31     14.14 o
   9   9   4        1.21        0.00      0.29 o
  11   9   4        2.05        0.76     24.17 o
  13   9   4        0.53        2.41     31.83 o
 -20  10   4       11.82       16.05     23.74 o
 -18  10   4       74.11       77.01     22.80 o
 -16  10   4      402.00      415.98     15.56 o
 -14  10   4       25.01       22.30     10.86 o
 -12  10   4       62.44       57.69      9.82 o
 -10  10   4       18.68       18.68      7.98 o
  -8  10   4      522.22      544.19     13.20 o
  -6  10   4      190.64      183.69      8.41 o
  -4  10   4       49.46       39.33      7.79 o
  -2  10   4      300.61      310.60     10.09 o
   0  10   4      619.81      616.25     10.91 o
   2  10   4        4.77        3.72      5.96 o
   4  10   4       67.80       69.33      8.47 o
   6  10   4      287.15      245.03     12.57 o
   8  10   4      154.21      121.90     17.32 o
  10  10   4        3.68        7.62     25.19 o
  12  10   4        7.62       14.47     29.24 o
 -21  11   4       21.83       13.70     47.24 o
 -19  11   4      279.02      271.54     29.42 o
 -17  11   4       46.85       46.90     18.12 o
 -15  11   4      331.95      349.31     14.62 o
 -13  11   4       93.27       78.29     10.92 o
 -11  11   4      162.59      161.13     10.36 o
  -9  11   4      670.94      666.51     14.99 o
  -7  11   4      272.72      294.32     10.61 o
  -5  11   4       94.35       99.31      8.50 o
  -3  11   4      292.30      305.44     10.40 o
  -1  11   4       48.60       29.52      7.33 o
   1  11   4      217.34      222.03      7.82 o
   3  11   4       51.42       50.84      8.71 o
   5  11   4        4.08        1.29      7.88 o
   7  11   4      350.79      373.08     13.32 o
   9  11   4       18.37       15.72     17.75 o
  11  11   4       67.16       73.60     32.65 o
  13  11   4       16.75        1.24     41.49 o
 -20  12   4      102.70      100.14     31.95 o
 -18  12   4      127.02      144.80     27.31 o
 -16  12   4       42.56       24.52     19.37 o
 -14  12   4        5.03       -7.17     15.41 o
 -12  12   4      134.41      133.51     11.99 o
 -10  12   4       59.91       73.40     10.55 o
  -8  12   4     1209.24     1170.73     19.79 o
  -6  12   4        8.32       15.93      7.77 o
  -4  12   4       42.27       51.08      8.84 o
  -2  12   4      112.00      123.76      8.42 o
   0  12   4       64.56       62.47      8.03 o
   2  12   4      175.05      199.95      8.56 o
   4  12   4      161.65      168.38     11.80 o
   6  12   4      411.85      435.53     14.09 o
   8  12   4        0.06       11.30     14.60 o
  10  12   4       15.53       22.95     24.55 o
  12  12   4      106.16      118.89     42.56 o
 -19  13   4        2.87       -2.10     30.07 o
 -17  13   4        8.19        1.44     12.91 o
 -15  13   4       38.74       32.09     19.23 o
 -13  13   4        7.06       -2.98     17.36 o
 -11  13   4       56.02       46.07     11.04 o
  -9  13   4       26.85        9.40      8.75 o
  -7  13   4       48.85       50.82      9.97 o
  -5  13   4       31.21       39.83      9.33 o
  -3  13   4       53.78       52.71      9.06 o
  -1  13   4      106.21       84.46      9.87 o
   1  13   4      135.97      115.87      9.36 o
   3  13   4       74.96       79.82     10.56 o
   5  13   4       17.45       22.57     11.40 o
   7  13   4      165.92      163.90     15.81 o
   9  13   4       20.39       41.11     19.22 o
 -18  14   4       60.61       61.67     43.34 o
 -16  14   4      313.24      339.77     27.45 o
 -14  14   4        7.68       -1.79     17.03 o
 -12  14   4       91.24       85.57     14.71 o
 -10  14   4       10.53       13.84     14.45 o
  -8  14   4        0.48        7.85      9.60 o
  -6  14   4       80.02       70.42     11.01 o
  -4  14   4       13.61       15.41      9.21 o
  -2  14   4       38.95       28.80      9.97 o
   0  14   4      128.22      106.38     12.99 o
   2  14   4        6.33       10.11      9.66 o
   4  14   4        0.28      -10.03     17.12 o
   6  14   4       46.19       32.27     16.36 o
   8  14   4       59.73       54.99     19.58 o
  10  14   4       35.48       46.62     29.55 o
 -17  15   4       33.51       45.38     42.79 o
 -15  15   4      183.53      229.11     27.48 o
 -13  15   4       11.50       -2.31     17.95 o
 -11  15   4       23.90       23.84     14.96 o
  -9  15   4       10.32       13.54     13.22 o
  -7  15   4      301.52      307.87     14.91 o
  -5  15   4       32.44       27.82     12.27 o
  -3  15   4       87.60       79.32     14.49 o
  -1  15   4      224.31      239.03     14.32 o
   1  15   4      284.40      306.39     16.03 o
   3  15   4       71.99       93.38     16.22 o
   5  15   4        0.04       -3.66      8.08 o
   7  15   4      136.28      123.14     21.58 o
   9  15   4       60.84       90.12     41.89 o
 -14  16   4        0.18        0.38      5.11 o
 -12  16   4        2.46        1.52     15.13 o
 -10  16   4        4.04       -3.74     10.36 o
  -8  16   4      482.16      455.57     22.66 o
  -6  16   4       22.21        1.93     14.04 o
  -4  16   4      186.71      191.98     17.21 o
  -2  16   4       77.42       80.62     14.82 o
   0  16   4      120.22      110.27     15.27 o
   2  16   4      144.71      166.64     15.94 o
   4  16   4       30.83       30.47     18.48 o
   6  16   4      140.08      169.67     24.66 o
   8  16   4       28.59       41.36     42.30 o
 -13  17   4        5.71       -1.39      6.17 o
 -11  17   4        1.45       -5.32     24.69 o
  -9  17   4        0.90        9.16     17.38 o
  -7  17   4        0.34        9.44     17.66 o
  -5  17   4       15.19       25.41     15.82 o
  -3  17   4       32.89       23.28     15.69 o
  -1  17   4        1.32       -2.25     13.12 o
   1  17   4       13.97        7.79     17.24 o
   3  17   4        6.46        5.45     20.43 o
   5  17   4       13.96       13.00     23.14 o
 -10  18   4       77.71       62.67     22.26 o
  -8  18   4       21.37       21.65     20.42 o
  -6  18   4       18.99        4.28     11.47 o
  -4  18   4       19.34       17.13     18.37 o
  -2  18   4      146.29      169.84     20.73 o
   0  18   4        2.07       13.75     20.42 o
   2  18   4       90.03       88.45     23.66 o
   4  18   4        0.79       22.30     52.88 o
  -9  19   4        2.41       -8.23     42.59 o
  -7  19   4      208.29      211.46     32.31 o
  -5  19   4       15.59       12.80     23.46 o
  -3  19   4       15.68       16.88     22.90 o
  -1  19   4      166.81      186.99     34.17 o
   1  19   4      110.65      124.94     35.13 o
 -23   1   5       38.93       27.14     17.72 o
 -21   1   5       39.12       46.84     16.98 o
 -19   1   5      252.23      290.62     18.64 o
 -17   1   5      427.73      453.73     12.54 o
 -15   1   5      125.65      132.66     10.55 o
 -13   1   5      200.20      213.02      8.05 o
 -11   1   5      811.08      766.15     11.29 o
  -9   1   5      300.74      291.07      7.32 o
  -7   1   5      814.93      794.92     19.80 o
  -5   1   5      684.12      641.88     34.38 o
  -3   1   5     2510.53     2440.09     23.64 o
  -1   1   5      423.17      433.31     10.97 o
   1   1   5      629.82      636.31     13.08 o
   3   1   5      803.70      722.00     14.05 o
   5   1   5       30.17       30.99      8.04 o
   7   1   5      430.81      458.21     19.59 o
   9   1   5      177.65      164.78     19.13 o
  11   1   5       23.32        1.96     14.96 o
  13   1   5       69.12       72.72     23.22 o
 -24   2   5        3.57        2.27     25.89 o
 -22   2   5       98.09       98.65     17.89 o
 -20   2   5      119.57      105.84     15.91 o
 -18   2   5      112.71      126.30     14.83 o
 -16   2   5     1444.37     1492.37     20.43 o
 -14   2   5       94.23      112.99      8.28 o
 -12   2   5      537.70      538.89     10.14 o
 -10   2   5      756.12      761.34     12.93 o
  -8   2   5      976.25      947.53     13.76 o
  -6   2   5     1497.90     1461.20     26.55 o
  -4   2   5      122.26      112.56      7.10 o
  -2   2   5     6199.53     6151.15     55.41 o
   0   2   5     1458.38     1433.19     18.75 o
   2   2   5      603.26      597.78     12.82 o
   4   2   5        9.02        5.59      7.18 o
   6   2   5      546.93      476.70     14.63 o
   8   2   5      253.82      242.95     16.81 o
  10   2   5      496.86      541.34     22.55 o
  12   2   5       39.47       32.51     21.35 o
  14   2   5       36.24       57.72     44.86 o
 -23   3   5       31.88       27.78     19.57 o
 -21   3   5       26.86       12.25     20.62 o
 -19   3   5        2.24        2.17     13.49 o
 -17   3   5     1486.03     1467.08     24.75 o
 -15   3   5        2.19       -3.44      5.48 o
 -13   3   5       10.99       14.59      7.18 o
 -11   3   5       92.52       75.10      6.67 o
  -9   3   5        3.63        4.51      3.15 o
  -7   3   5       17.67       18.86      6.90 o
  -5   3   5      227.18      213.65     12.00 o
  -3   3   5       99.07       94.98      7.15 o
  -1   3   5      391.07      440.18     11.14 o
   1   3   5       21.77       22.59      6.55 o
   3   3   5       33.24       22.31      7.34 o
   5   3   5       28.71       17.37      8.06 o
   7   3   5      146.59      135.19     15.40 o
   9   3   5      163.41      182.43     18.59 o
  11   3   5        8.10       14.34     19.38 o
  13   3   5       55.57       41.49     26.04 o
 -24   4   5       44.18       27.82     37.02 o
 -22   4   5       65.00       73.02     17.51 o
 -20   4   5        4.86       -9.30     10.09 o
 -18   4   5       60.82       37.62     13.81 o
 -16   4   5      201.10      209.74     10.54 o
 -14   4   5       11.66       12.23      8.38 o
 -12   4   5      252.94      224.05      8.73 o
 -10   4   5      111.06      116.74      7.49 o
  -8   4   5      430.76      384.00      9.87 o
  -6   4   5     1054.10     1017.46     25.54 o
  -4   4   5      112.68       96.66     10.33 o
  -2   4   5       17.74       12.94      6.45 o
   0   4   5      132.66      112.23      7.60 o
   2   4   5      204.89      189.06      8.34 o
   4   4   5      444.92      460.09     11.83 o
   6   4   5      250.98      222.31     12.53 o
   8   4   5        0.51       -1.57      8.26 o
  10   4   5        0.95        4.68     17.85 o
  12   4   5        0.54      -12.08     19.46 o
  14   4   5       10.00       -1.53      4.76 o
 -23   5   5       17.32       19.99     29.89 o
 -21   5   5      126.50      136.30     21.60 o
 -19   5   5      235.41      262.40     15.95 o
 -17   5   5       19.15       21.47     15.48 o
 -15   5   5      104.08      112.09     10.36 o
 -13   5   5      146.19      151.57     10.14 o
 -11   5   5     1785.19     1699.02     20.60 o
  -9   5   5      131.83      127.44      7.59 o
  -7   5   5      816.29      806.45     13.83 o
  -5   5   5      208.08      200.17     10.52 o
  -3   5   5     1022.39     1014.81     15.86 o
  -1   5   5       27.86       33.42      6.88 o
   1   5   5      375.79      325.24     10.06 o
   3   5   5      754.65      712.27     15.38 o
   5   5   5      107.26       80.88     11.53 o
   7   5   5      232.42      239.68     15.45 o
   9   5   5       85.85       77.18     17.56 o
  11   5   5       73.07       68.31     20.56 o
  13   5   5       25.29       -1.91     16.44 o
 -22   6   5       76.30       74.56     22.07 o
 -20   6   5      155.31      150.30     33.36 o
 -18   6   5       61.54       72.72     16.56 o
 -16   6   5      207.50      193.56     13.84 o
 -14   6   5      161.80      154.97     10.47 o
 -12   6   5      141.97      136.06      9.24 o
 -10   6   5      235.48      217.16      8.88 o
  -8   6   5      704.88      694.57     13.50 o
  -6   6   5       96.21      113.14      7.48 o
  -4   6   5      223.08      163.78      9.54 o
  -2   6   5      904.72      942.23     15.51 o
   0   6   5       17.95       15.73      7.43 o
   2   6   5      141.54      147.74      8.49 o
   4   6   5       49.74       46.15      9.19 o
   6   6   5      115.03      103.54     12.29 o
   8   6   5      166.65      173.69     17.99 o
  10   6   5       35.99       27.06     19.28 o
  12   6   5       58.68       63.25     25.86 o
  14   6   5       17.83       21.20     56.34 o
 -23   7   5        2.37      -13.07     22.19 o
 -21   7   5       11.94       -3.98     31.07 o
 -19   7   5      101.19       82.91     22.01 o
 -17   7   5      977.20      989.72     28.62 o
 -15   7   5       80.56       89.23     11.81 o
 -13   7   5        0.38       -2.08      9.94 o
 -11   7   5       30.64       17.49      7.77 o
  -9   7   5        5.72       11.39      7.06 o
  -7   7   5        5.74        1.16      6.20 o
  -5   7   5       11.57       19.05      6.85 o
  -3   7   5      296.44      283.00     10.35 o
  -1   7   5      230.69      276.79      9.56 o
   1   7   5        7.88        8.88      7.25 o
   3   7   5        0.04        0.74      4.91 o
   5   7   5       42.45       30.03     10.61 o
   7   7   5       68.50       56.18     13.68 o
   9   7   5      140.99      186.45     32.41 o
  11   7   5       80.13       80.46     26.58 o
 -22   8   5       41.10       17.81     43.90 o
 -20   8   5        8.60        2.78     21.23 o
 -18   8   5       11.71        1.57     15.56 o
 -16   8   5      172.52      169.75     15.75 o
 -14   8   5        7.08        4.96     10.01 o
 -12   8   5       57.60       46.36      9.91 o
 -10   8   5        9.68        7.23      7.89 o
  -8   8   5      215.86      207.27      9.08 o
  -6   8   5      248.24      246.13      9.58 o
  -4   8   5      143.40      130.25      9.14 o
  -2   8   5      139.70      145.73      9.27 o
   0   8   5        0.20       -0.65      4.54 o
   2   8   5       58.55       50.43     10.99 o
   4   8   5      140.30      133.81     17.15 o
   6   8   5       51.61       46.22     15.31 o
   8   8   5        3.17        5.77     22.35 o
  10   8   5        9.38       12.66     25.81 o
 -21   9   5      150.23      152.86     47.36 o
 -19   9   5       57.94       43.68     22.68 o
 -17   9   5        9.63        7.37     15.01 o
 -15   9   5       42.29       42.10     12.68 o
 -13   9   5       19.25       19.99     10.74 o
 -11   9   5      910.12      847.36     16.82 o
  -9   9   5        9.74        6.96      7.94 o
  -7   9   5      287.24      290.02     10.17 o
  -5   9   5       26.15       32.93      8.50 o
  -3   9   5        3.90        2.61      8.00 o
  -1   9   5        6.34        9.26      7.82 o
   1   9   5       30.85       22.25      8.95 o
   3   9   5      163.41      190.02     12.65 o
   5   9   5       66.66       59.91     16.75 o
   7   9   5       17.11       19.88     15.68 o
   9   9   5       34.87       38.25     28.98 o
  11   9   5       76.75      121.65     38.60 o
 -20  10   5       99.68       71.04     41.57 o
 -18  10   5       24.60       40.60     18.40 o
 -16  10   5        6.98       10.63     14.29 o
 -14  10   5       65.90       69.53     12.69 o
 -12  10   5       70.61       73.03     11.73 o
 -10  10   5       65.44       62.15     10.23 o
  -8  10   5      430.30      454.92     12.88 o
  -6  10   5       49.77       55.44      9.63 o
  -4  10   5       18.19       21.78      8.77 o
  -2  10   5       25.18       22.19      9.77 o
   0  10   5        0.17       -0.61      5.77 o
   2  10   5       32.33       32.46     10.24 o
   4  10   5      503.43      562.78     18.32 o
   6  10   5       12.15       11.42     16.12 o
   8  10   5      107.73      104.18     23.30 o
  10  10   5        8.63        7.17     37.72 o
 -19  11   5       32.67       17.83     27.83 o
 -17  11   5      132.66      139.42     19.58 o
 -15  11   5       50.64       50.28     15.26 o
 -13  11   5        4.18        6.80      7.63 o
 -11  11   5       75.04       59.47     13.50 o
  -9  11   5      203.55      203.85     11.20 o
  -7  11   5       72.49       67.86     10.20 o
  -5  11   5        5.06        0.31      3.74 o
  -3  11   5       11.13       -0.27      6.33 o
  -1  11   5      141.33      142.53     16.38 o
   1  11   5       58.70       53.04     10.96 o
   3  11   5       87.98       75.17     14.88 o
   5  11   5       12.95       14.43     14.25 o
   7  11   5      109.15      124.33     22.89 o
   9  11   5      117.37      138.48     38.39 o
 -18  12   5        3.72       15.07     33.11 o
 -16  12   5       27.70       14.97     19.81 o
 -14  12   5       70.60       59.27     16.33 o
 -12  12   5        0.79       -2.25      4.57 o
 -10  12   5       46.05       25.45     10.75 o
  -8  12   5        0.12        0.49      4.65 o
  -6  12   5        4.96        5.51     11.11 o
  -4  12   5      245.41      241.36     12.26 o
  -2  12   5       70.59       71.86     13.86 o
   0  12   5        5.52        4.78     11.91 o
   2  12   5        6.67       10.80     12.99 o
   4  12   5        1.80        2.60      9.95 o
   6  12   5        1.61        2.30     17.24 o
   8  12   5       14.71       18.89     25.19 o
 -19  13   5       21.51        9.78     52.36 o
 -17  13   5       19.53       29.37     27.11 o
 -15  13   5       86.33       84.93     18.93 o
 -13  13   5       47.82       59.29     14.66 o
 -11  13   5       83.22       73.83     13.57 o
  -9  13   5        0.16        2.15     10.68 o
  -7  13   5      198.86      194.08     13.32 o
  -5  13   5      124.52      122.36     12.01 o
  -3  13   5       32.81       42.19     11.29 o
  -1  13   5      149.28      136.53     15.89 o
   1  13   5       33.60       31.57     12.35 o
   3  13   5      110.21      165.38     19.56 o
   5  13   5       53.14       44.46     18.85 o
   7  13   5        8.41       10.92     21.50 o
   9  13   5       33.62       48.22     48.33 o
 -16  14   5       48.91       37.49     27.75 o
 -14  14   5       11.67        4.51     25.71 o
 -12  14   5      170.61      214.88     16.59 o
 -10  14   5       17.95       13.10     12.23 o
  -8  14   5      157.74      173.43     15.16 o
  -6  14   5      258.35      281.51     14.44 o
  -4  14   5      314.88      335.40     14.31 o
  -2  14   5       35.38       30.80     12.12 o
   0  14   5      108.86      108.82     17.65 o
   2  14   5        7.95        2.56     16.44 o
   4  14   5      600.93      652.83     28.25 o
   6  14   5        4.41       19.82     26.96 o
 -15  15   5        0.03       -2.28     23.18 o
 -13  15   5        0.06        3.55     24.57 o
 -11  15   5       93.14      120.61     19.69 o
  -9  15   5       35.58       39.65     14.39 o
  -7  15   5       87.41       85.14     14.59 o
  -5  15   5        1.30        0.39      3.06 o
  -3  15   5       43.79       63.35     14.41 o
  -1  15   5        6.71       13.88     16.32 o
   1  15   5       57.33       63.42     21.19 o
   3  15   5       63.85       60.85     24.62 o
   5  15   5       19.87       34.63     29.40 o
 -12  16   5       12.14        9.99     23.38 o
 -10  16   5       22.36       26.74     20.17 o
  -8  16   5       14.80        9.81     14.35 o
  -6  16   5        4.22        8.96     17.24 o
  -4  16   5      261.83      288.46     20.71 o
  -2  16   5        0.17        4.49     12.36 o
   0  16   5       42.12       53.43     22.89 o
   2  16   5       24.96       14.22     27.42 o
 -11  17   5        0.24      -21.25     41.41 o
  -9  17   5       72.62       93.27     24.11 o
  -7  17   5      124.33      137.18     23.76 o
  -5  17   5      149.53      144.20     23.56 o
  -3  17   5      116.61      143.41     24.26 o
  -1  17   5      155.61      158.42     30.48 o
 -10  18   5        0.01       -1.95     62.83 o
  -8  18   5       26.00       32.56     32.79 o
  -6  18   5      106.91      111.09     52.08 o
  -4  18   5      120.14      122.49     48.04 o
  -2  18   5       36.37       20.32     49.69 o
 -18   0   6      235.03      207.12     25.32 o
 -16   0   6      482.90      499.92     27.08 o
 -14   0   6     1543.77     1550.82     44.20 o
 -12   0   6        0.57        7.42     13.34 o
 -10   0   6      438.28      422.94     16.27 o
  -8   0   6      860.82      826.38     32.23 o
  -6   0   6      501.00      484.50     25.93 o
  -4   0   6      511.24      510.51     26.91 o
  -2   0   6      512.75      525.45     18.82 o
   0   0   6      459.95      474.90     18.32 o
   2   0   6       52.58       58.30     15.07 o
   4   0   6      361.35      335.15     17.12 o
   6   0   6        0.17      -11.40     25.87 o
   8   0   6        1.78        2.41     25.64 o
  10   0   6      162.09      156.33     41.31 o
 -23   1   6       25.82       36.78     42.79 o
 -17   1   6      264.71      281.86     16.63 o
 -15   1   6      353.01      363.92     16.72 o
 -13   1   6      489.95      499.49     18.74 o
 -11   1   6        0.17        0.42     12.27 o
  -9   1   6       20.16       15.97      7.73 o
  -7   1   6        0.99        0.11      1.85 o
  -5   1   6     2517.52     2550.31     72.07 o
  -3   1   6        0.04        1.44      7.26 o
  -1   1   6      201.34      200.41      9.46 o
   1   1   6       48.51       48.07      9.81 o
   3   1   6      106.13       92.90     10.97 o
   5   1   6       13.49       13.99     13.41 o
   7   1   6        8.40        6.86     16.36 o
   9   1   6       94.34       89.27     23.38 o
  11   1   6       18.75       35.52     39.97 o
 -22   2   6        2.55       -4.23     17.88 o
 -20   2   6        1.28       -5.33     25.32 o
 -18   2   6       88.92       87.31     20.91 o
 -16   2   6       19.75       14.28     14.15 o
 -14   2   6       54.92       33.05     13.66 o
 -12   2   6       36.30       17.18     11.50 o
 -10   2   6      142.63      127.93     10.81 o
  -8   2   6      156.08      141.32     10.80 o
  -6   2   6       10.68       12.26     10.42 o
  -4   2   6       19.16       13.49      9.92 o
  -2   2   6       11.75        7.77      8.57 o
   0   2   6        0.90       -1.23      7.41 o
   2   2   6       12.54        9.39     10.12 o
   4   2   6       13.69        5.50      5.72 o
   6   2   6        0.15       -5.68     12.20 o
   8   2   6       22.63       25.86     19.58 o
  10   2   6       52.52       64.46     24.97 o
 -23   3   6       70.77       50.91     36.84 o
 -21   3   6      203.25      176.04     44.94 o
 -19   3   6       26.44       14.15     21.53 o
 -17   3   6      168.42      183.72     18.80 o
 -15   3   6      256.84      238.91     23.63 o
 -13   3   6      520.82      510.38     19.18 o
 -11   3   6      380.15      344.86     12.78 o
  -9   3   6      291.90      267.44     11.65 o
  -7   3   6       56.95       50.75     10.02 o
  -5   3   6     1905.43     1884.19     33.72 o
  -3   3   6       29.30       27.61      8.03 o
  -1   3   6      240.17      244.22      9.81 o
   1   3   6      187.42      200.52     10.22 o
   3   3   6      122.39      113.62     11.14 o
   5   3   6       66.64       68.51     13.97 o
   7   3   6        0.02        6.20     23.29 o
   9   3   6       80.37       58.62     23.10 o
  11   3   6        6.15      -12.33     53.72 o
 -22   4   6       27.33       33.43     32.60 o
 -20   4   6      141.95      127.77     39.65 o
 -18   4   6       17.52       15.40     19.30 o
 -16   4   6      316.58      330.68     17.40 o
 -14   4   6      662.92      628.46     21.24 o
 -12   4   6        0.31       -2.88      3.95 o
 -10   4   6      373.33      372.83     13.63 o
  -8   4   6      253.84      249.07     11.60 o
  -6   4   6      361.88      354.45     13.60 o
  -4   4   6      184.44      189.35     12.95 o
  -2   4   6      168.06      169.86      9.28 o
   0   4   6      378.92      422.75     12.41 o
   2   4   6       55.45       58.44     10.82 o
   4   4   6      403.39      397.69     36.68 o
   6   4   6       56.20       69.30     18.33 o
   8   4   6        0.04        1.73     19.19 o
  10   4   6      184.28      216.33     44.29 o
 -21   5   6        7.44        5.46     28.40 o
 -19   5   6        0.04       -8.74     13.75 o
 -17   5   6       28.86       27.33     18.59 o
 -15   5   6      120.74      123.37     17.37 o
 -13   5   6      108.26      112.15     13.09 o
 -11   5   6      106.07       76.42     11.22 o
  -9   5   6        9.44        7.94      9.56 o
  -7   5   6       14.08        1.05      6.79 o
  -5   5   6      588.64      578.67     16.87 o
  -3   5   6       17.85       26.07      7.67 o
  -1   5   6       27.11       27.56      8.45 o
   1   5   6       28.70       34.57      9.63 o
   3   5   6      140.10      127.32     13.07 o
   5   5   6        9.64       11.75     14.24 o
   7   5   6       52.41       58.23     19.96 o
   9   5   6       88.25       93.94     24.61 o
  11   5   6       24.39       32.19     50.75 o
 -22   6   6       17.96        1.61     13.64 o
 -20   6   6        8.83       -2.63     11.99 o
 -18   6   6      290.63      325.27     23.82 o
 -16   6   6       47.26       49.14     17.37 o
 -14   6   6       32.48       22.54     13.07 o
 -12   6   6       35.25       30.91     12.11 o
 -10   6   6      343.11      311.56     13.45 o
  -8   6   6      190.77      183.54     11.91 o
  -6   6   6       83.75       97.76     14.28 o
  -4   6   6       88.28       83.48     11.57 o
  -2   6   6       16.30       13.15      8.96 o
   0   6   6       25.46       30.71      9.63 o
   2   6   6       71.57       88.82     12.11 o
   4   6   6       45.62       36.95     14.27 o
   6   6   6        4.50       12.28     15.78 o
   8   6   6      134.78      139.21     26.22 o
 -21   7   6       49.94       67.65     50.39 o
 -19   7   6      160.92      139.85     28.64 o
 -17   7   6        1.92        0.02     10.68 o
 -15   7   6       19.78       21.51     14.11 o
 -13   7   6      104.44       83.12     14.28 o
 -11   7   6      275.55      276.14     13.97 o
  -9   7   6      248.14      248.49     13.10 o
  -7   7   6       93.11      101.03     12.48 o
  -5   7   6      103.71       95.61     13.03 o
  -3   7   6        1.90        9.80      9.70 o
  -1   7   6       61.14       59.25     12.51 o
   1   7   6      268.80      277.84     13.87 o
   3   7   6      152.19      148.71     18.69 o
   5   7   6      143.73      115.24     20.49 o
   7   7   6       13.72       10.65     29.27 o
 -20   8   6       82.69      110.87     32.65 o
 -18   8   6       47.83       39.79     23.94 o
 -16   8   6      114.37      119.48     17.01 o
 -14   8   6      100.48       87.45     16.09 o
 -12   8   6       11.71       10.36      9.53 o
 -10   8   6      257.33      245.83     13.38 o
  -8   8   6       15.42       16.67     10.97 o
  -6   8   6      299.37      335.44     14.22 o
  -4   8   6       35.73       42.20     11.60 o
  -2   8   6       24.61       32.88      9.97 o
   0   8   6      219.11      236.95     12.00 o
   2   8   6       44.46       43.28     14.38 o
   4   8   6      357.47      380.26     22.67 o
   6   8   6      204.40      217.42     25.57 o
   8   8   6        2.66       -2.37     36.89 o
 -19   9   6        0.31       -3.75     39.24 o
 -17   9   6        0.35       -4.80     18.05 o
 -15   9   6       76.85       95.01     18.89 o
 -13   9   6        0.11       -1.28     14.71 o
 -11   9   6       65.67       78.00     14.46 o
  -9   9   6       19.00       24.44     11.99 o
  -7   9   6        4.49        0.47      7.65 o
  -5   9   6      115.56      134.17     12.66 o
  -3   9   6        4.61       13.37     11.88 o
  -1   9   6        0.50        2.31     10.58 o
   1   9   6       77.43       94.29     13.30 o
   3   9   6       54.44       50.46     17.59 o
   5   9   6       19.99       16.31     21.28 o
   7   9   6       15.74       -2.59     16.77 o
 -20  10   6        8.48       -0.69     35.79 o
 -18  10   6      142.56      130.52     28.99 o
 -16  10   6        0.62       -4.88     18.26 o
 -14  10   6       51.02       58.96     21.68 o
 -12  10   6        1.65       13.52     15.22 o
 -10  10   6       75.11       54.49     14.43 o
  -8  10   6        0.28       -4.08      9.85 o
  -6  10   6       40.70       29.20     13.27 o
  -4  10   6       83.17       65.77     14.35 o
  -2  10   6        7.74        8.57     15.51 o
   0  10   6       98.31       98.24     14.06 o
   2  10   6       33.34       32.92     15.84 o
   4  10   6       11.09        7.62     18.01 o
   6  10   6       31.29       38.61     28.41 o
 -19  11   6      266.61      225.28     37.85 o
 -17  11   6        8.50       -4.79     13.69 o
 -15  11   6       25.69       26.79     17.14 o
 -13  11   6        0.08       -7.53     20.82 o
 -11  11   6      171.42      201.02     17.57 o
  -9  11   6      132.74      148.85     16.92 o
  -7  11   6      158.10      149.45     15.00 o
  -5  11   6        7.07        9.91     10.92 o
  -3  11   6      228.09      207.05     16.70 o
  -1  11   6       36.01       36.06     14.83 o
   1  11   6      211.98      226.57     15.95 o
   3  11   6       44.14       63.95     18.98 o
   5  11   6      123.83      137.67     24.59 o
 -18  12   6        1.10      -17.89     37.89 o
 -16  12   6       39.29       33.66     21.69 o
 -14  12   6      101.44       92.70     20.88 o
 -12  12   6       74.53       72.32     19.13 o
 -10  12   6      155.07      147.30     18.80 o
  -8  12   6       69.42       67.33     15.62 o
  -6  12   6      228.17      256.96     16.94 o
  -4  12   6       83.66       72.75     15.88 o
  -2  12   6       69.78       81.68     16.54 o
   0  12   6       84.56       72.00     17.50 o
   2  12   6       14.79       13.26     19.05 o
   4  12   6      138.11      165.99     26.94 o
   6  12   6       82.04       82.34     48.11 o
 -17  13   6        4.05        4.48     36.34 o
 -15  13   6       45.53       50.37     23.56 o
 -13  13   6       27.77       29.80     19.65 o
 -11  13   6      327.69      330.88     21.05 o
  -9  13   6       24.73       25.71     16.27 o
  -7  13   6       21.31       10.75     14.85 o
  -5  13   6       67.72       72.51     17.58 o
  -3  13   6        6.19        7.88     15.42 o
  -1  13   6        0.01       11.47     19.59 o
   1  13   6       57.78       57.00     25.39 o
   3  13   6        0.00      -11.75     24.34 o
 -14  14   6       30.07       24.46     44.38 o
 -12  14   6       49.73       77.25     22.22 o
 -10  14   6        9.81       -2.47     20.37 o
  -8  14   6        0.10       12.51     17.79 o
  -6  14   6        4.31       -2.64      8.60 o
  -4  14   6       58.77       49.71     18.00 o
  -2  14   6       33.31       40.33     18.93 o
   0  14   6       67.73       76.01     28.37 o
 -11  15   6      205.95      252.32     31.12 o
  -9  15   6       74.40       73.18     22.31 o
  -7  15   6      131.14      163.10     23.64 o
  -5  15   6        3.64        6.98     20.65 o
  -3  15   6      269.09      261.54     23.72 o
  -1  15   6       71.23       66.83     44.14 o
  -4  16   6       77.90       73.20     44.68 o
  -2  16   6       54.64       82.69     48.36 o
 -19   1   7      173.91      166.97     27.60 o
 -17   1   7       57.01       48.63     18.98 o
 -15   1   7       13.38       24.04     15.35 o
 -13   1   7      327.19      271.29     18.19 o
 -11   1   7       21.03        9.79     14.84 o
  -9   1   7       16.71       21.81     12.34 o
  -7   1   7       47.94       42.97     14.33 o
  -5   1   7        0.32       -4.58      7.68 o
  -3   1   7      177.60      182.72     12.34 o
  -1   1   7        4.96       -2.26      9.52 o
   1   1   7       20.88       20.29     12.19 o
   3   1   7        0.83       -8.77     29.02 o
   5   1   7        5.93        0.97     18.69 o
   7   1   7       93.93       96.38     42.00 o
 -18   2   7       88.70       78.33     23.22 o
 -16   2   7      222.92      195.83     26.11 o
 -14   2   7       16.03       23.51     15.69 o
 -12   2   7      268.35      246.77     17.99 o
 -10   2   7       81.38       83.92     14.19 o
  -8   2   7      159.65      143.58     13.64 o
  -6   2   7        6.14       -0.31      7.96 o
  -4   2   7      418.47      404.71     18.93 o
  -2   2   7      260.38      284.47     12.81 o
   0   2   7        0.06       -4.96      5.71 o
   2   2   7       21.17       23.26     13.00 o
   4   2   7        8.26       -5.12     20.98 o
   6   2   7      261.45      297.56     29.03 o
 -19   3   7       92.46      101.40     39.16 o
 -17   3   7       68.40       61.79     21.22 o
 -15   3   7        3.17        3.11     18.61 o
 -13   3   7      253.23      299.72     17.71 o
 -11   3   7       50.35       59.36     14.15 o
  -9   3   7       73.79       84.81     13.09 o
  -7   3   7       44.82       49.69     12.27 o
  -5   3   7      346.72      332.75     17.43 o
  -3   3   7      279.55      280.16     14.16 o
  -1   3   7      197.80      220.96     13.44 o
   1   3   7       36.23       36.15     13.12 o
   3   3   7        1.56       -1.97     16.56 o
   5   3   7        2.89        5.46     23.37 o
   7   3   7      226.45      273.93     49.41 o
 -20   4   7        0.89      -17.52     42.47 o
 -18   4   7        9.38        7.90     24.78 o
 -16   4   7       28.35       18.27     18.80 o
 -14   4   7        7.66        6.16     16.27 o
 -12   4   7       12.41       -1.51     13.06 o
 -10   4   7       69.70       45.46     13.62 o
  -8   4   7       60.88       63.64     13.53 o
  -6   4   7        2.09        0.57     10.37 o
  -4   4   7       57.14       48.29     15.00 o
  -2   4   7       38.55       40.83     11.50 o
   0   4   7       16.88        2.60      4.60 o
   2   4   7        2.07       -0.55     14.34 o
   4   4   7       25.47       23.36     20.23 o
   6   4   7        0.12       17.18     39.71 o
 -19   5   7       56.14       60.08     40.90 o
 -17   5   7       16.42       28.35     22.98 o
 -15   5   7       75.46       87.10     20.38 o
 -13   5   7      118.22       85.39     16.62 o
 -11   5   7       77.31       71.48     15.19 o
  -9   5   7       63.41       78.40     13.59 o
  -7   5   7      310.62      292.44     19.76 o
  -5   5   7        2.15       -5.68     11.77 o
  -3   5   7       91.15       90.66     17.72 o
  -1   5   7        1.53        2.47     11.59 o
   1   5   7      223.97      251.89     15.93 o
   3   5   7       28.91       50.21     20.27 o
   5   5   7       17.30       15.54     29.49 o
 -20   6   7       50.73       81.70     49.98 o
 -18   6   7       99.94      109.37     37.86 o
 -16   6   7        1.89        7.61     21.20 o
 -14   6   7      171.94      227.15     31.01 o
 -12   6   7      207.85      190.25     16.70 o
 -10   6   7      106.55      104.65     16.60 o
  -8   6   7      432.93      429.72     17.20 o
  -6   6   7        7.27        9.02     11.21 o
  -4   6   7      290.94      321.65     16.20 o
  -2   6   7      414.64      425.78     17.26 o
   0   6   7       64.42       61.57     16.86 o
   2   6   7      137.27      150.17     23.72 o
   4   6   7      114.13       95.98     28.29 o
 -19   7   7       35.15       35.12     45.15 o
 -17   7   7       51.29       78.11     27.16 o
 -15   7   7       39.43       49.01     20.91 o
 -13   7   7      211.96      250.01     19.94 o
 -11   7   7      111.24      109.06     17.16 o
  -9   7   7      181.18      196.24     17.30 o
  -7   7   7      123.10      107.22     16.19 o
  -5   7   7      452.94      455.25     17.71 o
  -3   7   7       94.80      117.92     18.15 o
  -1   7   7      182.36      225.34     17.88 o
   1   7   7       47.18       55.75     18.31 o
   3   7   7       17.58       24.80     25.18 o
 -18   8   7        3.16        3.18     42.47 o
 -16   8   7        8.67        9.39     33.56 o
 -14   8   7        5.11        5.76     18.77 o
 -12   8   7       16.48       12.09     14.74 o
 -10   8   7       28.71       24.83     14.91 o
  -8   8   7        3.17        1.00      4.39 o
  -6   8   7       75.47       79.39     16.30 o
  -4   8   7        7.46       21.05     15.08 o
  -2   8   7        5.63       -0.68      6.00 o
   0   8   7        1.20        0.04      4.05 o
   2   8   7       57.50       49.00     24.75 o
   4   8   7        0.13       -3.59     15.73 o
 -17   9   7       26.11       22.15     42.82 o
 -15   9   7      112.36      120.95     24.01 o
 -13   9   7       11.03        6.97     21.71 o
 -11   9   7      135.41      158.91     19.57 o
  -9   9   7      146.16      170.02     19.42 o
  -7   9   7      373.38      322.65     18.19 o
  -5   9   7       86.53      106.89     18.77 o
  -3   9   7       88.20       93.68     18.69 o
  -1   9   7       13.64       12.60     17.94 o
   1   9   7      412.58      448.14     32.91 o
   3   9   7       88.89      129.38     45.57 o
 -16  10   7        7.00       -3.52     26.63 o
 -14  10   7      349.60      397.50     25.13 o
 -12  10   7       46.05       41.61     20.43 o
 -10  10   7      138.61      171.33     20.93 o
  -8  10   7      379.56      401.79     19.65 o
  -6  10   7       20.83       14.05     17.36 o
  -4  10   7      112.56      142.26     22.81 o
  -2  10   7      159.40      143.98     21.43 o
   0  10   7       98.81       92.84     29.94 o
   2  10   7       94.67       68.57     45.34 o
 -15  11   7       75.83       93.49     34.85 o
 -13  11   7      152.39      170.98     25.71 o
 -11  11   7       32.06       37.16     21.25 o
  -9  11   7       90.21       93.85     19.96 o
  -7  11   7       37.83       37.43     19.15 o
  -5  11   7       36.29       25.17     17.99 o
  -3  11   7        1.16       -2.82     37.51 o
  -1  11   7        0.12       -4.35     11.27 o
 -14  12   7        8.75       31.27     35.15 o
 -12  12   7       11.58       13.15     32.58 o
 -10  12   7        3.50       -3.26     13.40 o
  -8  12   7       28.85       27.36     21.54 o
  -6  12   7      150.18      189.90     24.20 o
  -4  12   7       19.48        9.59     22.46 o
  -2  12   7       45.14       30.41     42.39 o
 -11  13   7       49.27       47.98     44.10 o
  -5  13   7       94.10      110.08     43.07 o
  -3  13   7       56.08       57.55     47.12 o
 -18   0   8      102.18      100.15     44.15 o
 -16   0   8      161.24      173.86     37.97 o
 -14   0   8        9.70       16.28     28.77 o
 -12   0   8       31.33       42.48     26.23 o
 -10   0   8       37.71       37.66     25.07 o
  -8   0   8      230.27      246.86     28.10 o
  -6   0   8       45.16       46.29     26.76 o
  -4   0   8       28.05       20.70     26.62 o
  -2   0   8       61.28       68.49     24.13 o
   0   0   8       34.07       40.09     26.30 o
   2   0   8        9.21        7.85     44.26 o
 -19   1   8       10.76       -1.06      9.39 o
 -17   1   8      170.77      189.44     28.63 o
 -15   1   8       18.11        3.70     11.61 o
 -13   1   8        0.61       -2.08     18.37 o
 -11   1   8        8.35       -0.19     17.15 o
  -9   1   8       45.99       33.40     17.27 o
  -7   1   8       46.86       31.81     18.45 o
  -5   1   8       50.93       55.00     20.28 o
  -3   1   8        1.65      -11.44     18.44 o
  -1   1   8      136.28      151.17     20.06 o
   1   1   8       29.35       25.19     20.42 o
 -18   2   8        5.28      -26.33     31.53 o
 -16   2   8       88.61       85.29     27.25 o
 -14   2   8        4.16       11.64     22.59 o
 -12   2   8        0.40        0.05      2.51 o
 -10   2   8        0.12       -3.46     16.92 o
  -8   2   8       28.63       13.99     15.89 o
  -6   2   8        2.72       -1.40      3.69 o
  -4   2   8       15.31       13.33     18.51 o
  -2   2   8        0.86       -1.33     18.79 o
   0   2   8        2.29       15.60     18.06 o
   2   2   8        0.03      -11.87     26.66 o
 -19   3   8        0.20      -18.33     46.47 o
 -17   3   8       88.33      114.03     31.49 o
 -15   3   8       20.04       11.18     24.14 o
 -13   3   8        1.79      -11.43     26.91 o
 -11   3   8       10.37        6.92     18.29 o
  -9   3   8       72.06       65.74     18.01 o
  -7   3   8        0.90        8.46     17.85 o
  -5   3   8       53.22       57.74     19.52 o
  -3   3   8        8.16       19.55     20.38 o
  -1   3   8       82.45       92.26     18.46 o
   1   3   8       20.84        6.01     29.78 o
   3   3   8       31.81       48.95     57.35 o
 -18   4   8       38.52       17.60     45.40 o
 -16   4   8      235.69      270.78     31.52 o
 -14   4   8       36.19       34.04     23.03 o
 -12   4   8       79.52       89.66     22.28 o
 -10   4   8       15.76        8.24     17.56 o
  -8   4   8      272.88      307.34     18.45 o
  -6   4   8       82.81       82.01     18.41 o
  -4   4   8       58.26       45.02     20.92 o
  -2   4   8      107.15      112.99     27.20 o
   0   4   8       59.91       57.90     21.30 o
   2   4   8       42.97       48.75     47.54 o
 -17   5   8      192.78      212.39     49.26 o
 -15   5   8       11.16       13.70     27.18 o
 -13   5   8       59.38       59.59     23.36 o
 -11   5   8       79.78       57.59     21.89 o
  -9   5   8       18.14       23.33     17.67 o
  -7   5   8      305.84      344.37     21.99 o
  -5   5   8       26.12       27.22     18.25 o
  -3   5   8       18.42       19.64     23.76 o
  -1   5   8      119.65      146.92     25.50 o
   1   5   8       47.36       16.99     49.38 o
 -16   6   8      246.72      308.93     48.67 o
 -14   6   8       52.01       42.74     27.38 o
 -12   6   8        5.12       17.70     23.56 o
 -10   6   8       23.76       24.92     19.54 o
  -8   6   8       59.15       50.80     23.89 o
  -6   6   8        2.47        0.82     25.48 o
  -4   6   8        1.06        6.33     21.78 o
  -2   6   8        0.04      -13.63     13.63 o
 -15   7   8       18.06        6.03     42.14 o
 -13   7   8      120.13      131.74     29.90 o
 -11   7   8      111.29      107.87     23.86 o
  -9   7   8       86.74       92.25     22.09 o
  -7   7   8      103.47      115.11     23.23 o
  -5   7   8       76.18       63.13     25.60 o
  -3   7   8       39.02       46.21     24.21 o
  -1   7   8       69.10       41.86     48.67 o
 -14   8   8       45.22       51.70     46.12 o
 -12   8   8      131.76       95.09     32.81 o
 -10   8   8      189.64      180.44     24.25 o
  -8   8   8      187.53      225.42     26.19 o
  -6   8   8       98.12      107.49     24.82 o
  -4   8   8       32.35       55.24     32.29 o
  -2   8   8      142.02      136.03     50.09 o
 -13   9   8       29.12        9.20     58.40 o
 -11   9   8       62.44       67.46     47.46 o
  -9   9   8        2.61        1.46     44.23 o
  -7   9   8      141.35      150.08     48.23 o
 
